# Supplementary material for: No Evidence of Association between Toxoplasma gondii Infection and Financial Risk Taking in Females
Source: PLoS One. 2015 Sep 24;10(9):e0136716. doi: 10.1371/journal.pone.0136716 (PMC4581702; doi:10.1371/journal.pone.0136716)
Supplement: S1 Dataset — (XLSX) [file pone.0136716.s003.xlsx]

## Sheet: Sheet1
choice	id	toxo	rh	incentive	toxo_incentive	toxo_rh	age	sure	gain	loss	variance	toxo_variance	response time	choice_incentive	toxo_choice	toxorh	left_right_dummy	block_randomization order
1	1	0	0	0	0	0	23	19	38	0	361	0	6.266	0	0	0	0	1
0	1	0	0	-12	0	0	23	0	95	119	11449	0	5.422	0	0	0	1	1
1	1	0	0	15	0	0	23	0	48	18	1089	0	4.016	15	0	0	1	1
0	1	0	0	-8.5	0	0	23	0	48	65	3192.25	0	5.781	0	0	0	1	1
1	1	0	0	0	0	0	23	0	38	38	1444	0	11.312	0	0	0	1	1
1	1	0	0	9	0	0	23	0	48	30	1521	0	1.953	9	0	0	1	1
1	1	0	0	29.5	0	0	23	0	95	36	4290.25	0	2.406	29.5	0	0	0	1
1	1	0	0	35.5	0	0	23	0	95	24	3540.25	0	1.703	35.5	0	0	1	1
0	1	0	0	-50	0	0	23	0	114	214	26896	0	2.282	0	0	0	1	1
0	1	0	0	0	0	0	23	0	114	114	12996	0	5.297	0	0	0	1	1
1	1	0	0	0	0	0	23	57	114	0	3249	0	5.531	0	0	0	1	1
1	1	0	0	6	0	0	23	0	48	36	1764	0	3.484	6	0	0	0	1
1	1	0	0	1	0	0	23	0	19	17	324	0	2.906	1	0	0	0	1
1	1	0	0	-0.5	0	0	23	10	19	0	90.25	0	2.235	-0.5	0	0	0	1
0	1	0	0	-10.5	0	0	23	0	57	78	4556.25	0	2.109	0	0	0	1	1
1	1	0	0	4.5	0	0	23	0	19	10	210.25	0	3.672	4.5	0	0	0	1
1	1	0	0	6	0	0	23	0	95	83	7921	0	4.75	6	0	0	0	1
1	1	0	0	24	0	0	23	95	238	0	14161	0	2.25	24	0	0	1	1
0	1	0	0	-5	0	0	23	0	76	86	6561	0	1.985	0	0	0	0	1
1	1	0	0	14	0	0	23	0	38	10	576	0	1.938	14	0	0	1	1
1	1	0	0	28.5	0	0	23	114	285	0	20306.2	0	2.625	28.5	0	0	0	1
1	1	0	0	33	0	0	23	86	238	0	14161	0	4.828	33	0	0	1	1
0	1	0	0	-9.5	0	0	23	0	76	95	7310.25	0	1.797	0	0	0	1	1
0	1	0	0	-21.5	0	0	23	0	114	157	18360.2	0	3.046	0	0	0	0	1
0	1	0	0	-5	0	0	23	0	19	29	576	0	2.11	0	0	0	1	1
0	1	0	0	-24	0	0	23	0	95	143	14161	0	1.797	0	0	0	1	1
0	1	0	0	-7	0	0	23	0	57	71	4096	0	3.031	0	0	0	1	1
0	1	0	0	-47.5	0	0	23	0	95	190	20306.2	0	2	0	0	0	0	1
0	1	0	0	-19	0	0	23	0	38	76	3249	0	2.656	0	0	0	1	1
1	1	0	0	9.5	0	0	23	95	209	0	10920.2	0	4.25	9.5	0	0	0	1
0	1	0	0	-23.5	0	0	23	0	48	95	5112.25	0	2.953	0	0	0	0	1
1	1	0	0	27	0	0	23	0	86	32	3481	0	2.547	27	0	0	1	1
0	1	0	0	-28.5	0	0	23	0	57	114	7310.25	0	1.844	0	0	0	1	1
0	1	0	0	-7	0	0	23	0	114	128	14641	0	1.781	0	0	0	1	1
0	1	0	0	-33.5	0	0	23	0	76	143	11990.2	0	2.891	0	0	0	1	1
1	1	0	0	21.5	0	0	23	0	86	43	4160.25	0	2.047	21.5	0	0	0	1
0	1	0	0	-24	0	0	23	0	76	124	10000	0	3.907	0	0	0	0	1
1	1	0	0	23.5	0	0	23	0	76	29	2756.25	0	2.266	23.5	0	0	0	1
0	1	0	0	-14.5	0	0	23	0	76	105	8190.25	0	1.86	0	0	0	0	1
1	1	0	0	19	0	0	23	38	114	0	3249	0	3.578	19	0	0	1	1
1	1	0	0	35.5	0	0	23	0	114	43	6162.25	0	5.547	35.5	0	0	0	1
1	1	0	0	14.5	0	0	23	95	219	0	11990.2	0	2.047	14.5	0	0	1	1
0	1	0	0	3.5	0	0	23	0	57	50	2862.25	0	9.703	0	0	0	1	1
1	1	0	0	12	0	0	23	0	48	24	1296	0	2.578	12	0	0	1	1
1	1	0	0	0	0	0	23	0	19	19	361	0	2.625	0	0	0	1	1
0	1	0	0	-21	0	0	23	0	86	128	11449	0	3.5	0	0	0	1	1
0	1	0	0	-35.5	0	0	23	0	95	166	17030.2	0	1.828	0	0	0	1	1
0	1	0	0	-2.5	0	0	23	0	48	53	2550.25	0	1.922	0	0	0	1	1
0	1	0	0	-18	0	0	23	0	95	131	12769	0	1.609	0	0	0	1	1
0	1	0	0	-21.5	0	0	23	0	57	100	6162.25	0	1.39	0	0	0	0	1
1	1	0	0	32.5	0	0	23	0	86	21	2862.25	0	1.812	32.5	0	0	1	1
0	1	0	0	5.5	0	0	23	0	86	75	6480.25	0	4.015	0	0	0	1	1
0	1	0	0	-37	0	0	23	0	86	160	15129	0	2.765	0	0	0	0	1
0	1	0	0	-14.5	0	0	23	0	48	77	3906.25	0	2.047	0	0	0	1	1
0	1	0	0	-14.5	0	0	23	0	38	67	2756.25	0	2.672	0	0	0	0	1
1	1	0	0	9	0	0	23	48	114	0	3249	0	5.516	9	0	0	0	1
1	1	0	0	12	0	0	23	0	38	14	676	0	2.469	12	0	0	1	1
1	1	0	0	5	0	0	23	57	124	0	3844	0	4.562	5	0	0	1	1
0	1	0	0	-11.5	0	0	23	0	48	71	3540.25	0	8.578	0	0	0	1	1
0	1	0	0	-57	0	0	23	0	114	228	29241	0	2.844	0	0	0	1	1
1	1	0	0	18	0	0	23	0	57	21	1521	0	6.062	18	0	0	0	1
0	1	0	0	7	0	0	23	0	114	100	11449	0	6.125	0	0	0	0	1
0	1	0	0	-6	0	0	23	0	95	107	10201	0	3.61	0	0	0	1	1
0	1	0	0	11	0	0	23	0	86	64	5625	0	14.156	0	0	0	1	1
0	1	0	0	-8.5	0	0	23	0	19	36	756.25	0	1.984	0	0	0	0	1
1	1	0	0	21.5	0	0	23	0	57	14	1260.25	0	4.281	21.5	0	0	1	1
0	1	0	0	-14.5	0	0	23	0	57	86	5112.25	0	2.094	0	0	0	1	1
1	1	0	0	19	0	0	23	0	76	38	3249	0	2.265	19	0	0	1	1
0	1	0	0	-41.5	0	0	23	0	95	178	18632.2	0	2.078	0	0	0	0	1
1	1	0	0	23.5	0	0	23	0	95	48	5112.25	0	5.031	23.5	0	0	0	1
0	1	0	0	-35.5	0	0	23	0	114	185	22350.2	0	1.672	0	0	0	0	1
0	1	0	0	-1	0	0	23	0	19	21	400	0	2.047	0	0	0	0	1
0	1	0	0	0	0	0	23	0	76	76	5776	0	6	0	0	0	1	1
0	1	0	0	-10.5	0	0	23	0	86	107	9312.25	0	3.359	0	0	0	1	1
1	1	0	0	9	0	0	23	124	266	0	17689	0	5.687	9	0	0	1	1
0	1	0	0	-42.5	0	0	23	0	86	171	16512.2	0	2.734	0	0	0	0	1
0	1	0	0	0	0	0	23	0	95	95	9025	0	3.781	0	0	0	0	1
0	1	0	0	9.5	0	0	23	114	247	0	15252.2	0	23.438	0	0	0	1	1
0	1	0	0	-5	0	0	23	0	86	96	8281	0	2.297	0	0	0	1	1
0	1	0	0	-25	0	0	23	0	57	107	6724	0	1.797	0	0	0	0	1
1	1	0	0	42.5	0	0	23	0	114	29	5112.25	0	3.031	42.5	0	0	1	1
1	1	0	0	16.5	0	0	23	0	86	53	4830.25	0	4.437	16.5	0	0	1	1
1	1	0	0	2.5	0	0	23	0	19	14	272.25	0	3.531	2.5	0	0	0	1
1	1	0	0	14	0	0	23	0	57	29	1849	0	1.875	14	0	0	1	1
1	1	0	0	28.5	0	0	23	0	114	57	7310.25	0	4.906	28.5	0	0	1	1
0	1	0	0	-3.5	0	0	23	0	57	64	3660.25	0	2.422	0	0	0	0	1
0	1	0	0	-16.5	0	0	23	0	38	71	2970.25	0	1.906	0	0	0	0	1
1	1	0	0	2.5	0	0	23	0	38	33	1260.25	0	2.953	2.5	0	0	0	1
0	1	0	0	-7	0	0	23	0	38	52	2025	0	1.875	0	0	0	0	1
0	1	0	0	0	0	0	23	0	57	57	3249	0	4.906	0	0	0	0	1
1	1	0	0	21.5	0	0	23	0	114	71	8556.25	0	21.141	21.5	0	0	0	1
1	1	0	0	0	0	0	23	0	48	48	2304	0	4.297	0	0	0	0	1
1	1	0	0	14	0	0	23	0	76	48	3844	0	2.046	14	0	0	0	1
1	1	0	0	18	0	0	23	0	48	12	900	0	1.625	18	0	0	0	1
1	1	0	0	10.5	0	0	23	0	57	36	2162.25	0	2.578	10.5	0	0	0	1
0	1	0	0	-12	0	0	23	0	38	62	2500	0	1.719	0	0	0	0	1
1	1	0	0	14	0	0	23	0	114	86	10000	0	20.75	14	0	0	1	1
1	1	0	0	28.5	0	0	23	0	76	19	2256.25	0	1.937	28.5	0	0	1	1
0	1	0	0	-32	0	0	23	0	86	150	13924	0	1.687	0	0	0	1	1
1	1	0	0	7	0	0	23	0	57	43	2500	0	3.125	7	0	0	1	1
0	1	0	0	-26.5	0	0	23	0	86	139	12656.2	0	1.734	0	0	0	0	1
0	1	0	0	-9.5	0	0	23	0	38	57	2256.25	0	1.844	0	0	0	0	1
0	1	0	0	-17.5	0	0	23	0	48	83	4290.25	0	2.171	0	0	0	1	1
1	1	0	0	5	0	0	23	19	48	0	576	0	4.547	5	0	0	0	1
1	1	0	0	18	0	0	23	0	95	59	5929	0	9.593	18	0	0	0	1
1	1	0	0	7	0	0	23	0	38	24	961	0	3.094	7	0	0	1	1
0	1	0	0	-29.5	0	0	23	0	95	154	15500.2	0	1.578	0	0	0	1	1
0	1	0	0	-20.5	0	0	23	0	48	89	4692.25	0	1.656	0	0	0	0	1
1	1	0	0	14	0	0	23	48	124	0	3844	0	4.047	14	0	0	0	1
0	1	0	0	-9.5	0	0	23	0	19	38	812.25	0	3.782	0	0	0	1	1
0	1	0	0	-28.5	0	0	23	0	76	133	10920.2	0	1.797	0	0	0	0	1
1	1	0	0	7	0	0	23	0	19	5	144	0	6.297	7	0	0	0	1
1	1	0	0	4.5	0	0	23	29	67	0	1122.25	0	5.032	4.5	0	0	1	1
1	1	0	0	3	0	0	23	0	48	42	2025	0	2.984	3	0	0	0	1
0	1	0	0	-28.5	0	0	23	0	114	171	20306.2	0	2.031	0	0	0	0	1
0	1	0	0	0	0	0	23	0	86	86	7396	0	2.938	0	0	0	1	1
0	1	0	0	-19	0	0	23	0	76	114	9025	0	12.063	0	0	0	0	1
0	1	0	0	-2.5	0	0	23	0	38	43	1640.25	0	4.5	0	0	0	1	1
1	1	0	0	9	0	0	23	29	76	0	1444	0	3.75	9	0	0	1	1
0	1	0	0	28.5	0	0	23	95	247	0	15252.2	0	14.047	0	0	0	1	1
1	1	0	0	9.5	0	0	23	0	76	57	4422.25	0	2.734	9.5	0	0	0	1
1	1	0	0	6	0	0	23	0	19	7	169	0	2.547	6	0	0	0	1
1	1	0	0	14.5	0	0	23	76	181	0	8190.25	0	6.468	14.5	0	0	0	1
0	1	0	0	-14.5	0	0	23	0	114	143	16512.2	0	1.89	0	0	0	1	1
1	1	0	0	3.5	0	0	23	0	19	12	240.25	0	3.047	3.5	0	0	1	1
1	1	0	0	9.5	0	0	23	0	38	19	812.25	0	1.75	9.5	0	0	1	1
0	1	0	0	-16	0	0	23	0	86	118	10404	0	1.797	0	0	0	1	1
0	1	0	0	-38	0	0	23	0	76	152	12996	0	1.671	0	0	0	0	1
0	1	0	0	-5	0	0	23	0	38	48	1849	0	3.125	0	0	0	0	1
0	1	0	0	12	0	0	23	0	95	71	6889	0	3.469	0	0	0	0	1
0	1	0	0	-5.5	0	0	23	0	48	59	2862.25	0	1.859	0	0	0	0	1
0	1	0	0	-7	0	0	23	0	19	33	676	0	1.765	0	0	0	0	1
0	1	0	0	-2.5	0	0	23	0	19	24	462.25	0	2.188	0	0	0	0	1
0	1	0	0	4.5	0	0	23	0	76	67	5112.25	0	2.922	0	0	0	1	1
1	1	0	0	4.5	0	0	23	0	38	29	1122.25	0	4.64	4.5	0	0	0	1
0	1	0	0	-18	0	0	23	0	57	93	5625	0	1.906	0	0	0	0	1
1	1	0	0	4.5	0	0	23	10	29	0	210.25	0	5.078	4.5	0	0	1	1
0	1	0	0	-3.5	0	0	23	0	19	26	506.25	0	2.234	0	0	0	0	1
0	1	0	0	-6	0	0	23	0	19	31	625	0	2.235	0	0	0	0	1
0	1	0	0	-43	0	0	23	0	114	200	24649	0	2.016	0	0	0	0	1
1	2	1	1	0	0	1	21	19	38	0	361	361	10.031	0	1	0	0	2
0	2	1	1	-12	-12	1	21	0	95	119	11449	11449	5.985	0	0	0	0	2
1	2	1	1	15	15	1	21	0	48	18	1089	1089	5.578	15	1	0	1	2
0	2	1	1	-8.5	-8.5	1	21	0	48	65	3192.25	3192.25	3.828	0	0	0	0	2
0	2	1	1	0	0	1	21	0	38	38	1444	1444	4.953	0	0	0	1	2
1	2	1	1	9	9	1	21	0	48	30	1521	1521	7.843	9	1	0	1	2
1	2	1	1	29.5	29.5	1	21	0	95	36	4290.25	4290.25	2.422	29.5	1	0	0	2
1	2	1	1	35.5	35.5	1	21	0	95	24	3540.25	3540.25	1.828	35.5	1	0	1	2
0	2	1	1	-50	-50	1	21	0	114	214	26896	26896	2.516	0	0	0	1	2
0	2	1	1	0	0	1	21	0	114	114	12996	12996	2.063	0	0	0	0	2
1	2	1	1	0	0	1	21	57	114	0	3249	3249	4.297	0	1	0	1	2
0	2	1	1	6	6	1	21	0	48	36	1764	1764	4.297	0	0	0	0	2
0	2	1	1	1	1	1	21	0	19	17	324	324	3.047	0	0	0	0	2
1	2	1	1	-0.5	-0.5	1	21	10	19	0	90.25	90.25	4.515	-0.5	1	0	1	2
0	2	1	1	-10.5	-10.5	1	21	0	57	78	4556.25	4556.25	4.39	0	0	0	1	2
1	2	1	1	4.5	4.5	1	21	0	19	10	210.25	210.25	5.813	4.5	1	0	1	2
0	2	1	1	6	6	1	21	0	95	83	7921	7921	2.406	0	0	0	0	2
1	2	1	1	24	24	1	21	95	238	0	14161	14161	17.563	24	1	0	0	2
0	2	1	1	-5	-5	1	21	0	76	86	6561	6561	3.5	0	0	0	1	2
1	2	1	1	14	14	1	21	0	38	10	576	576	3.64	14	1	0	0	2
1	2	1	1	28.5	28.5	1	21	114	285	0	20306.2	20306.2	8.796	28.5	1	0	0	2
1	2	1	1	33	33	1	21	86	238	0	14161	14161	3.328	33	1	0	0	2
0	2	1	1	-9.5	-9.5	1	21	0	76	95	7310.25	7310.25	2.922	0	0	0	1	2
0	2	1	1	-21.5	-21.5	1	21	0	114	157	18360.2	18360.2	1.703	0	0	0	1	2
0	2	1	1	-5	-5	1	21	0	19	29	576	576	2.172	0	0	0	1	2
0	2	1	1	-24	-24	1	21	0	95	143	14161	14161	2.437	0	0	0	1	2
0	2	1	1	-7	-7	1	21	0	57	71	4096	4096	1.375	0	0	0	1	2
0	2	1	1	-47.5	-47.5	1	21	0	95	190	20306.2	20306.2	1.828	0	0	0	1	2
0	2	1	1	-19	-19	1	21	0	38	76	3249	3249	3.921	0	0	0	0	2
0	2	1	1	9.5	9.5	1	21	95	209	0	10920.2	10920.2	4.781	0	0	0	0	2
0	2	1	1	-23.5	-23.5	1	21	0	48	95	5112.25	5112.25	1.906	0	0	0	1	2
1	2	1	1	27	27	1	21	0	86	32	3481	3481	2.469	27	1	0	0	2
0	2	1	1	-28.5	-28.5	1	21	0	57	114	7310.25	7310.25	2.422	0	0	0	0	2
0	2	1	1	-7	-7	1	21	0	114	128	14641	14641	2.672	0	0	0	1	2
0	2	1	1	-33.5	-33.5	1	21	0	76	143	11990.2	11990.2	1.172	0	0	0	1	2
0	2	1	1	21.5	21.5	1	21	0	86	43	4160.25	4160.25	2.64	0	0	0	0	2
0	2	1	1	-24	-24	1	21	0	76	124	10000	10000	2.922	0	0	0	1	2
1	2	1	1	23.5	23.5	1	21	0	76	29	2756.25	2756.25	3.422	23.5	1	0	0	2
0	2	1	1	-14.5	-14.5	1	21	0	76	105	8190.25	8190.25	1.875	0	0	0	0	2
1	2	1	1	19	19	1	21	38	114	0	3249	3249	2.532	19	1	0	1	2
0	2	1	1	35.5	35.5	1	21	0	114	43	6162.25	6162.25	2.078	0	0	0	0	2
1	2	1	1	14.5	14.5	1	21	95	219	0	11990.2	11990.2	5.312	14.5	1	0	0	2
0	2	1	1	3.5	3.5	1	21	0	57	50	2862.25	2862.25	2.172	0	0	0	1	2
0	2	1	1	12	12	1	21	0	48	24	1296	1296	2.891	0	0	0	0	2
0	2	1	1	0	0	1	21	0	19	19	361	361	1.828	0	0	0	1	2
0	2	1	1	-21	-21	1	21	0	86	128	11449	11449	1.594	0	0	0	1	2
0	2	1	1	-35.5	-35.5	1	21	0	95	166	17030.2	17030.2	1.547	0	0	0	0	2
0	2	1	1	-2.5	-2.5	1	21	0	48	53	2550.25	2550.25	6.391	0	0	0	0	2
0	2	1	1	-18	-18	1	21	0	95	131	12769	12769	1.094	0	0	0	1	2
0	2	1	1	-21.5	-21.5	1	21	0	57	100	6162.25	6162.25	1.641	0	0	0	0	2
1	2	1	1	32.5	32.5	1	21	0	86	21	2862.25	2862.25	3.047	32.5	1	0	1	2
0	2	1	1	5.5	5.5	1	21	0	86	75	6480.25	6480.25	1.453	0	0	0	0	2
0	2	1	1	-37	-37	1	21	0	86	160	15129	15129	1.687	0	0	0	1	2
0	2	1	1	-14.5	-14.5	1	21	0	48	77	3906.25	3906.25	1.468	0	0	0	1	2
0	2	1	1	-14.5	-14.5	1	21	0	38	67	2756.25	2756.25	1.485	0	0	0	1	2
0	2	1	1	9	9	1	21	48	114	0	3249	3249	3.968	0	0	0	1	2
0	2	1	1	12	12	1	21	0	38	14	676	676	5	0	0	0	0	2
0	2	1	1	5	5	1	21	57	124	0	3844	3844	3.5	0	0	0	1	2
0	2	1	1	-11.5	-11.5	1	21	0	48	71	3540.25	3540.25	3.781	0	0	0	1	2
0	2	1	1	-57	-57	1	21	0	114	228	29241	29241	1.875	0	0	0	1	2
0	2	1	1	18	18	1	21	0	57	21	1521	1521	2.766	0	0	0	0	2
0	2	1	1	7	7	1	21	0	114	100	11449	11449	2.875	0	0	0	0	2
0	2	1	1	-6	-6	1	21	0	95	107	10201	10201	1.422	0	0	0	0	2
0	2	1	1	11	11	1	21	0	86	64	5625	5625	1.297	0	0	0	0	2
0	2	1	1	-8.5	-8.5	1	21	0	19	36	756.25	756.25	2.234	0	0	0	1	2
1	2	1	1	21.5	21.5	1	21	0	57	14	1260.25	1260.25	2.14	21.5	1	0	1	2
0	2	1	1	-14.5	-14.5	1	21	0	57	86	5112.25	5112.25	1.328	0	0	0	1	2
0	2	1	1	19	19	1	21	0	76	38	3249	3249	3.391	0	0	0	1	2
0	2	1	1	-41.5	-41.5	1	21	0	95	178	18632.2	18632.2	2.063	0	0	0	0	2
0	2	1	1	23.5	23.5	1	21	0	95	48	5112.25	5112.25	2.438	0	0	0	1	2
0	2	1	1	-35.5	-35.5	1	21	0	114	185	22350.2	22350.2	2.265	0	0	0	0	2
0	2	1	1	-1	-1	1	21	0	19	21	400	400	2.015	0	0	0	0	2
0	2	1	1	0	0	1	21	0	76	76	5776	5776	2.046	0	0	0	0	2
0	2	1	1	-10.5	-10.5	1	21	0	86	107	9312.25	9312.25	2.953	0	0	0	0	2
0	2	1	1	9	9	1	21	124	266	0	17689	17689	4.515	0	0	0	0	2
0	2	1	1	-42.5	-42.5	1	21	0	86	171	16512.2	16512.2	3.64	0	0	0	1	2
0	2	1	1	0	0	1	21	0	95	95	9025	9025	1.218	0	0	0	0	2
0	2	1	1	9.5	9.5	1	21	114	247	0	15252.2	15252.2	4.672	0	0	0	1	2
0	2	1	1	-5	-5	1	21	0	86	96	8281	8281	4.515	0	0	0	1	2
0	2	1	1	-25	-25	1	21	0	57	107	6724	6724	1.454	0	0	0	1	2
1	2	1	1	42.5	42.5	1	21	0	114	29	5112.25	5112.25	5.781	42.5	1	0	1	2
0	2	1	1	16.5	16.5	1	21	0	86	53	4830.25	4830.25	2.859	0	0	0	1	2
0	2	1	1	2.5	2.5	1	21	0	19	14	272.25	272.25	2.5	0	0	0	1	2
1	2	1	1	14	14	1	21	0	57	29	1849	1849	4.032	14	1	0	1	2
1	2	1	1	28.5	28.5	1	21	0	114	57	7310.25	7310.25	7.656	28.5	1	0	0	2
0	2	1	1	-3.5	-3.5	1	21	0	57	64	3660.25	3660.25	1.704	0	0	0	0	2
0	2	1	1	-16.5	-16.5	1	21	0	38	71	2970.25	2970.25	3.922	0	0	0	0	2
0	2	1	1	2.5	2.5	1	21	0	38	33	1260.25	1260.25	1.484	0	0	0	1	2
0	2	1	1	-7	-7	1	21	0	38	52	2025	2025	3.078	0	0	0	0	2
0	2	1	1	0	0	1	21	0	57	57	3249	3249	3.453	0	0	0	1	2
0	2	1	1	21.5	21.5	1	21	0	114	71	8556.25	8556.25	2.015	0	0	0	0	2
0	2	1	1	0	0	1	21	0	48	48	2304	2304	3.125	0	0	0	1	2
0	2	1	1	14	14	1	21	0	76	48	3844	3844	9.172	0	0	0	0	2
1	2	1	1	18	18	1	21	0	48	12	900	900	5.031	18	1	0	1	2
0	2	1	1	10.5	10.5	1	21	0	57	36	2162.25	2162.25	6.547	0	0	0	0	2
0	2	1	1	-12	-12	1	21	0	38	62	2500	2500	3.781	0	0	0	1	2
0	2	1	1	14	14	1	21	0	114	86	10000	10000	2.375	0	0	0	1	2
1	2	1	1	28.5	28.5	1	21	0	76	19	2256.25	2256.25	3.063	28.5	1	0	0	2
0	2	1	1	-32	-32	1	21	0	86	150	13924	13924	5.453	0	0	0	1	2
0	2	1	1	7	7	1	21	0	57	43	2500	2500	2.641	0	0	0	1	2
0	2	1	1	-26.5	-26.5	1	21	0	86	139	12656.2	12656.2	2.313	0	0	0	1	2
0	2	1	1	-9.5	-9.5	1	21	0	38	57	2256.25	2256.25	1.532	0	0	0	0	2
0	2	1	1	-17.5	-17.5	1	21	0	48	83	4290.25	4290.25	1.437	0	0	0	1	2
1	2	1	1	5	5	1	21	19	48	0	576	576	4.328	5	1	0	1	2
0	2	1	1	18	18	1	21	0	95	59	5929	5929	3.782	0	0	0	1	2
0	2	1	1	7	7	1	21	0	38	24	961	961	3.219	0	0	0	1	2
0	2	1	1	-29.5	-29.5	1	21	0	95	154	15500.2	15500.2	1.766	0	0	0	0	2
0	2	1	1	-20.5	-20.5	1	21	0	48	89	4692.25	4692.25	1.891	0	0	0	0	2
1	2	1	1	14	14	1	21	48	124	0	3844	3844	4.625	14	1	0	1	2
0	2	1	1	-9.5	-9.5	1	21	0	19	38	812.25	812.25	3.5	0	0	0	0	2
0	2	1	1	-28.5	-28.5	1	21	0	76	133	10920.2	10920.2	2.375	0	0	0	0	2
0	2	1	1	7	7	1	21	0	19	5	144	144	1.922	0	0	0	0	2
0	2	1	1	4.5	4.5	1	21	29	67	0	1122.25	1122.25	2.891	0	0	0	0	2
0	2	1	1	3	3	1	21	0	48	42	2025	2025	4.11	0	0	0	0	2
0	2	1	1	-28.5	-28.5	1	21	0	114	171	20306.2	20306.2	1.875	0	0	0	1	2
0	2	1	1	0	0	1	21	0	86	86	7396	7396	1.735	0	0	0	1	2
0	2	1	1	-19	-19	1	21	0	76	114	9025	9025	1.781	0	0	0	1	2
0	2	1	1	-2.5	-2.5	1	21	0	38	43	1640.25	1640.25	4.078	0	0	0	0	2
1	2	1	1	9	9	1	21	29	76	0	1444	1444	5.672	9	1	0	0	2
1	2	1	1	28.5	28.5	1	21	95	247	0	15252.2	15252.2	4.719	28.5	1	0	1	2
0	2	1	1	9.5	9.5	1	21	0	76	57	4422.25	4422.25	2.766	0	0	0	1	2
0	2	1	1	6	6	1	21	0	19	7	169	169	2.875	0	0	0	0	2
0	2	1	1	14.5	14.5	1	21	76	181	0	8190.25	8190.25	3.078	0	0	0	1	2
0	2	1	1	-14.5	-14.5	1	21	0	114	143	16512.2	16512.2	2.75	0	0	0	1	2
0	2	1	1	3.5	3.5	1	21	0	19	12	240.25	240.25	3.453	0	0	0	0	2
0	2	1	1	9.5	9.5	1	21	0	38	19	812.25	812.25	3.031	0	0	0	0	2
0	2	1	1	-16	-16	1	21	0	86	118	10404	10404	6.109	0	0	0	1	2
0	2	1	1	-38	-38	1	21	0	76	152	12996	12996	1.563	0	0	0	1	2
0	2	1	1	-5	-5	1	21	0	38	48	1849	1849	4	0	0	0	0	2
0	2	1	1	12	12	1	21	0	95	71	6889	6889	1.546	0	0	0	0	2
0	2	1	1	-5.5	-5.5	1	21	0	48	59	2862.25	2862.25	1.704	0	0	0	0	2
0	2	1	1	-7	-7	1	21	0	19	33	676	676	1.516	0	0	0	1	2
0	2	1	1	-2.5	-2.5	1	21	0	19	24	462.25	462.25	1.609	0	0	0	0	2
0	2	1	1	4.5	4.5	1	21	0	76	67	5112.25	5112.25	2.094	0	0	0	0	2
0	2	1	1	4.5	4.5	1	21	0	38	29	1122.25	1122.25	1.563	0	0	0	1	2
0	2	1	1	-18	-18	1	21	0	57	93	5625	5625	1.5	0	0	0	1	2
1	2	1	1	4.5	4.5	1	21	10	29	0	210.25	210.25	6.875	4.5	1	0	1	2
0	2	1	1	-3.5	-3.5	1	21	0	19	26	506.25	506.25	3.297	0	0	0	0	2
0	2	1	1	-6	-6	1	21	0	19	31	625	625	3.094	0	0	0	0	2
0	2	1	1	-43	-43	1	21	0	114	200	24649	24649	2.656	0	0	0	1	2
1	3	1	1	0	0	1	22	19	38	0	361	361	4.547	0	1	0	0	3
0	3	1	1	-12	-12	1	22	0	95	119	11449	11449	3.906	0	0	0	1	3
0	3	1	1	15	15	1	22	0	48	18	1089	1089	1.235	0	0	0	0	3
0	3	1	1	-8.5	-8.5	1	22	0	48	65	3192.25	3192.25	2.188	0	0	0	0	3
0	3	1	1	0	0	1	22	0	38	38	1444	1444	1.187	0	0	0	1	3
0	3	1	1	9	9	1	22	0	48	30	1521	1521	1.187	0	0	0	0	3
0	3	1	1	29.5	29.5	1	22	0	95	36	4290.25	4290.25	1.5	0	0	0	0	3
0	3	1	1	35.5	35.5	1	22	0	95	24	3540.25	3540.25	1.5	0	0	0	0	3
0	3	1	1	-50	-50	1	22	0	114	214	26896	26896	3.171	0	0	0	1	3
0	3	1	1	0	0	1	22	0	114	114	12996	12996	1.344	0	0	0	1	3
0	3	1	1	0	0	1	22	57	114	0	3249	3249	9.5	0	0	0	0	3
0	3	1	1	6	6	1	22	0	48	36	1764	1764	5.547	0	0	0	1	3
0	3	1	1	1	1	1	22	0	19	17	324	324	2.141	0	0	0	1	3
1	3	1	1	-0.5	-0.5	1	22	10	19	0	90.25	90.25	5.703	-0.5	1	0	1	3
0	3	1	1	-10.5	-10.5	1	22	0	57	78	4556.25	4556.25	2.922	0	0	0	1	3
0	3	1	1	4.5	4.5	1	22	0	19	10	210.25	210.25	1.578	0	0	0	1	3
0	3	1	1	6	6	1	22	0	95	83	7921	7921	1.797	0	0	0	0	3
0	3	1	1	24	24	1	22	95	238	0	14161	14161	11.891	0	0	0	1	3
0	3	1	1	-5	-5	1	22	0	76	86	6561	6561	2.844	0	0	0	1	3
0	3	1	1	14	14	1	22	0	38	10	576	576	2.453	0	0	0	1	3
0	3	1	1	28.5	28.5	1	22	114	285	0	20306.2	20306.2	4.078	0	0	0	1	3
0	3	1	1	33	33	1	22	86	238	0	14161	14161	4.828	0	0	0	1	3
0	3	1	1	-9.5	-9.5	1	22	0	76	95	7310.25	7310.25	1.75	0	0	0	1	3
0	3	1	1	-21.5	-21.5	1	22	0	114	157	18360.2	18360.2	3.766	0	0	0	1	3
0	3	1	1	-5	-5	1	22	0	19	29	576	576	1.188	0	0	0	1	3
0	3	1	1	-24	-24	1	22	0	95	143	14161	14161	1.188	0	0	0	0	3
0	3	1	1	-7	-7	1	22	0	57	71	4096	4096	0.969	0	0	0	0	3
0	3	1	1	-47.5	-47.5	1	22	0	95	190	20306.2	20306.2	1.921	0	0	0	1	3
0	3	1	1	-19	-19	1	22	0	38	76	3249	3249	1.579	0	0	0	0	3
0	3	1	1	9.5	9.5	1	22	95	209	0	10920.2	10920.2	4.391	0	0	0	1	3
0	3	1	1	-23.5	-23.5	1	22	0	48	95	5112.25	5112.25	5.484	0	0	0	0	3
0	3	1	1	27	27	1	22	0	86	32	3481	3481	1.062	0	0	0	0	3
0	3	1	1	-28.5	-28.5	1	22	0	57	114	7310.25	7310.25	1.969	0	0	0	0	3
0	3	1	1	-7	-7	1	22	0	114	128	14641	14641	0.859	0	0	0	0	3
0	3	1	1	-33.5	-33.5	1	22	0	76	143	11990.2	11990.2	0.937	0	0	0	0	3
0	3	1	1	21.5	21.5	1	22	0	86	43	4160.25	4160.25	8.562	0	0	0	0	3
0	3	1	1	-24	-24	1	22	0	76	124	10000	10000	4.563	0	0	0	0	3
0	3	1	1	23.5	23.5	1	22	0	76	29	2756.25	2756.25	8.109	0	0	0	0	3
0	3	1	1	-14.5	-14.5	1	22	0	76	105	8190.25	8190.25	1.985	0	0	0	1	3
1	3	1	1	19	19	1	22	38	114	0	3249	3249	11.344	19	1	0	1	3
0	3	1	1	35.5	35.5	1	22	0	114	43	6162.25	6162.25	6.015	0	0	0	1	3
1	3	1	1	14.5	14.5	1	22	95	219	0	11990.2	11990.2	11.75	14.5	1	0	1	3
0	3	1	1	3.5	3.5	1	22	0	57	50	2862.25	2862.25	2.969	0	0	0	0	3
0	3	1	1	12	12	1	22	0	48	24	1296	1296	2.953	0	0	0	1	3
0	3	1	1	0	0	1	22	0	19	19	361	361	5.625	0	0	0	0	3
0	3	1	1	-21	-21	1	22	0	86	128	11449	11449	2.671	0	0	0	1	3
0	3	1	1	-35.5	-35.5	1	22	0	95	166	17030.2	17030.2	3.125	0	0	0	1	3
0	3	1	1	-2.5	-2.5	1	22	0	48	53	2550.25	2550.25	3.328	0	0	0	0	3
0	3	1	1	-18	-18	1	22	0	95	131	12769	12769	2.39	0	0	0	0	3
0	3	1	1	-21.5	-21.5	1	22	0	57	100	6162.25	6162.25	3.421	0	0	0	0	3
0	3	1	1	32.5	32.5	1	22	0	86	21	2862.25	2862.25	4.641	0	0	0	1	3
0	3	1	1	5.5	5.5	1	22	0	86	75	6480.25	6480.25	3.312	0	0	0	0	3
0	3	1	1	-37	-37	1	22	0	86	160	15129	15129	2.282	0	0	0	1	3
0	3	1	1	-14.5	-14.5	1	22	0	48	77	3906.25	3906.25	5.657	0	0	0	0	3
0	3	1	1	-14.5	-14.5	1	22	0	38	67	2756.25	2756.25	2.547	0	0	0	1	3
1	3	1	1	9	9	1	22	48	114	0	3249	3249	12.437	9	1	0	1	3
0	3	1	1	12	12	1	22	0	38	14	676	676	5.546	0	0	0	0	3
1	3	1	1	5	5	1	22	57	124	0	3844	3844	5.625	5	1	0	1	3
0	3	1	1	-11.5	-11.5	1	22	0	48	71	3540.25	3540.25	2.391	0	0	0	0	3
0	3	1	1	-57	-57	1	22	0	114	228	29241	29241	2.625	0	0	0	0	3
0	3	1	1	18	18	1	22	0	57	21	1521	1521	3.297	0	0	0	1	3
0	3	1	1	7	7	1	22	0	114	100	11449	11449	2.703	0	0	0	0	3
0	3	1	1	-6	-6	1	22	0	95	107	10201	10201	4.656	0	0	0	0	3
0	3	1	1	11	11	1	22	0	86	64	5625	5625	3.329	0	0	0	1	3
0	3	1	1	-8.5	-8.5	1	22	0	19	36	756.25	756.25	2	0	0	0	0	3
0	3	1	1	21.5	21.5	1	22	0	57	14	1260.25	1260.25	11.219	0	0	0	1	3
0	3	1	1	-14.5	-14.5	1	22	0	57	86	5112.25	5112.25	1.406	0	0	0	1	3
0	3	1	1	19	19	1	22	0	76	38	3249	3249	5.344	0	0	0	1	3
0	3	1	1	-41.5	-41.5	1	22	0	95	178	18632.2	18632.2	4.328	0	0	0	0	3
0	3	1	1	23.5	23.5	1	22	0	95	48	5112.25	5112.25	2.157	0	0	0	1	3
0	3	1	1	-35.5	-35.5	1	22	0	114	185	22350.2	22350.2	4.813	0	0	0	1	3
0	3	1	1	-1	-1	1	22	0	19	21	400	400	3.64	0	0	0	1	3
0	3	1	1	0	0	1	22	0	76	76	5776	5776	3.984	0	0	0	1	3
0	3	1	1	-10.5	-10.5	1	22	0	86	107	9312.25	9312.25	5.454	0	0	0	1	3
0	3	1	1	9	9	1	22	124	266	0	17689	17689	30.047	0	0	0	1	3
0	3	1	1	-42.5	-42.5	1	22	0	86	171	16512.2	16512.2	4.141	0	0	0	1	3
0	3	1	1	0	0	1	22	0	95	95	9025	9025	6.609	0	0	0	1	3
0	3	1	1	9.5	9.5	1	22	114	247	0	15252.2	15252.2	27.172	0	0	0	1	3
0	3	1	1	-5	-5	1	22	0	86	96	8281	8281	2.937	0	0	0	1	3
0	3	1	1	-25	-25	1	22	0	57	107	6724	6724	2.125	0	0	0	1	3
0	3	1	1	42.5	42.5	1	22	0	114	29	5112.25	5112.25	4.296	0	0	0	0	3
0	3	1	1	16.5	16.5	1	22	0	86	53	4830.25	4830.25	5.781	0	0	0	0	3
0	3	1	1	2.5	2.5	1	22	0	19	14	272.25	272.25	3.578	0	0	0	0	3
0	3	1	1	14	14	1	22	0	57	29	1849	1849	6.641	0	0	0	1	3
0	3	1	1	28.5	28.5	1	22	0	114	57	7310.25	7310.25	4.172	0	0	0	1	3
0	3	1	1	-3.5	-3.5	1	22	0	57	64	3660.25	3660.25	2.094	0	0	0	1	3
0	3	1	1	-16.5	-16.5	1	22	0	38	71	2970.25	2970.25	6.36	0	0	0	1	3
0	3	1	1	2.5	2.5	1	22	0	38	33	1260.25	1260.25	3.625	0	0	0	0	3
0	3	1	1	-7	-7	1	22	0	38	52	2025	2025	1.344	0	0	0	0	3
0	3	1	1	0	0	1	22	0	57	57	3249	3249	2.188	0	0	0	0	3
0	3	1	1	21.5	21.5	1	22	0	114	71	8556.25	8556.25	3.297	0	0	0	0	3
0	3	1	1	0	0	1	22	0	48	48	2304	2304	1.859	0	0	0	0	3
0	3	1	1	14	14	1	22	0	76	48	3844	3844	5.235	0	0	0	1	3
0	3	1	1	18	18	1	22	0	48	12	900	900	1.75	0	0	0	0	3
0	3	1	1	10.5	10.5	1	22	0	57	36	2162.25	2162.25	1.703	0	0	0	0	3
0	3	1	1	-12	-12	1	22	0	38	62	2500	2500	3.281	0	0	0	0	3
0	3	1	1	14	14	1	22	0	114	86	10000	10000	1.203	0	0	0	1	3
0	3	1	1	28.5	28.5	1	22	0	76	19	2256.25	2256.25	2.203	0	0	0	0	3
0	3	1	1	-32	-32	1	22	0	86	150	13924	13924	7.594	0	0	0	0	3
0	3	1	1	7	7	1	22	0	57	43	2500	2500	1.016	0	0	0	1	3
0	3	1	1	-26.5	-26.5	1	22	0	86	139	12656.2	12656.2	1.687	0	0	0	1	3
0	3	1	1	-9.5	-9.5	1	22	0	38	57	2256.25	2256.25	1.672	0	0	0	0	3
0	3	1	1	-17.5	-17.5	1	22	0	48	83	4290.25	4290.25	1.954	0	0	0	0	3
1	3	1	1	5	5	1	22	19	48	0	576	576	7	5	1	0	1	3
0	3	1	1	18	18	1	22	0	95	59	5929	5929	2.235	0	0	0	1	3
0	3	1	1	7	7	1	22	0	38	24	961	961	2.609	0	0	0	0	3
0	3	1	1	-29.5	-29.5	1	22	0	95	154	15500.2	15500.2	1.344	0	0	0	0	3
0	3	1	1	-20.5	-20.5	1	22	0	48	89	4692.25	4692.25	1.516	0	0	0	1	3
1	3	1	1	14	14	1	22	48	124	0	3844	3844	7.578	14	1	0	0	3
0	3	1	1	-9.5	-9.5	1	22	0	19	38	812.25	812.25	3.109	0	0	0	1	3
0	3	1	1	-28.5	-28.5	1	22	0	76	133	10920.2	10920.2	1.328	0	0	0	0	3
0	3	1	1	7	7	1	22	0	19	5	144	144	0.969	0	0	0	1	3
1	3	1	1	4.5	4.5	1	22	29	67	0	1122.25	1122.25	3.765	4.5	1	0	0	3
0	3	1	1	3	3	1	22	0	48	42	2025	2025	1.11	0	0	0	0	3
0	3	1	1	-28.5	-28.5	1	22	0	114	171	20306.2	20306.2	0.797	0	0	0	0	3
0	3	1	1	0	0	1	22	0	86	86	7396	7396	3.828	0	0	0	0	3
0	3	1	1	-19	-19	1	22	0	76	114	9025	9025	1.438	0	0	0	1	3
0	3	1	1	-2.5	-2.5	1	22	0	38	43	1640.25	1640.25	1.375	0	0	0	1	3
1	3	1	1	9	9	1	22	29	76	0	1444	1444	3	9	1	0	0	3
0	3	1	1	28.5	28.5	1	22	95	247	0	15252.2	15252.2	5.25	0	0	0	1	3
0	3	1	1	9.5	9.5	1	22	0	76	57	4422.25	4422.25	1.422	0	0	0	0	3
0	3	1	1	6	6	1	22	0	19	7	169	169	0.921	0	0	0	1	3
0	3	1	1	14.5	14.5	1	22	76	181	0	8190.25	8190.25	8.703	0	0	0	0	3
0	3	1	1	-14.5	-14.5	1	22	0	114	143	16512.2	16512.2	1.781	0	0	0	1	3
0	3	1	1	3.5	3.5	1	22	0	19	12	240.25	240.25	1.547	0	0	0	0	3
0	3	1	1	9.5	9.5	1	22	0	38	19	812.25	812.25	1.469	0	0	0	0	3
0	3	1	1	-16	-16	1	22	0	86	118	10404	10404	3	0	0	0	1	3
0	3	1	1	-38	-38	1	22	0	76	152	12996	12996	0.969	0	0	0	0	3
0	3	1	1	-5	-5	1	22	0	38	48	1849	1849	1.921	0	0	0	0	3
0	3	1	1	12	12	1	22	0	95	71	6889	6889	0.766	0	0	0	0	3
0	3	1	1	-5.5	-5.5	1	22	0	48	59	2862.25	2862.25	2.484	0	0	0	1	3
0	3	1	1	-7	-7	1	22	0	19	33	676	676	1.188	0	0	0	1	3
0	3	1	1	-2.5	-2.5	1	22	0	19	24	462.25	462.25	1.703	0	0	0	0	3
0	3	1	1	4.5	4.5	1	22	0	76	67	5112.25	5112.25	0.703	0	0	0	1	3
0	3	1	1	4.5	4.5	1	22	0	38	29	1122.25	1122.25	0.875	0	0	0	0	3
0	3	1	1	-18	-18	1	22	0	57	93	5625	5625	1.922	0	0	0	1	3
1	3	1	1	4.5	4.5	1	22	10	29	0	210.25	210.25	7.859	4.5	1	0	1	3
0	3	1	1	-3.5	-3.5	1	22	0	19	26	506.25	506.25	2	0	0	0	1	3
0	3	1	1	-6	-6	1	22	0	19	31	625	625	7.828	0	0	0	1	3
0	3	1	1	-43	-43	1	22	0	114	200	24649	24649	1.75	0	0	0	0	3
1	4	1	0	0	0	0	22	19	38	0	361	361	12.437	0	1	1	1	4
0	4	1	0	-12	-12	0	22	0	95	119	11449	11449	1.656	0	0	1	0	4
1	4	1	0	15	15	0	22	0	48	18	1089	1089	9.704	15	1	1	1	4
0	4	1	0	-8.5	-8.5	0	22	0	48	65	3192.25	3192.25	1.75	0	0	1	0	4
0	4	1	0	0	0	0	22	0	38	38	1444	1444	2.563	0	0	1	1	4
0	4	1	0	9	9	0	22	0	48	30	1521	1521	8.641	0	0	1	1	4
0	4	1	0	29.5	29.5	0	22	0	95	36	4290.25	4290.25	5.422	0	0	1	0	4
1	4	1	0	35.5	35.5	0	22	0	95	24	3540.25	3540.25	2.843	35.5	1	1	1	4
0	4	1	0	-50	-50	0	22	0	114	214	26896	26896	3.75	0	0	1	1	4
0	4	1	0	0	0	0	22	0	114	114	12996	12996	4.64	0	0	1	0	4
0	4	1	0	0	0	0	22	57	114	0	3249	3249	3.656	0	0	1	0	4
0	4	1	0	6	6	0	22	0	48	36	1764	1764	5.297	0	0	1	1	4
0	4	1	0	1	1	0	22	0	19	17	324	324	6.313	0	0	1	1	4
0	4	1	0	-0.5	-0.5	0	22	10	19	0	90.25	90.25	5.813	0	0	1	0	4
0	4	1	0	-10.5	-10.5	0	22	0	57	78	4556.25	4556.25	5.265	0	0	1	0	4
0	4	1	0	4.5	4.5	0	22	0	19	10	210.25	210.25	6.891	0	0	1	0	4
0	4	1	0	6	6	0	22	0	95	83	7921	7921	2.703	0	0	1	0	4
0	4	1	0	24	24	0	22	95	238	0	14161	14161	22.719	0	0	1	1	4
0	4	1	0	-5	-5	0	22	0	76	86	6561	6561	6.672	0	0	1	1	4
1	4	1	0	14	14	0	22	0	38	10	576	576	3.156	14	1	1	1	4
0	4	1	0	28.5	28.5	0	22	114	285	0	20306.2	20306.2	3.5	0	0	1	0	4
0	4	1	0	33	33	0	22	86	238	0	14161	14161	10.844	0	0	1	1	4
0	4	1	0	-9.5	-9.5	0	22	0	76	95	7310.25	7310.25	1.797	0	0	1	1	4
0	4	1	0	-21.5	-21.5	0	22	0	114	157	18360.2	18360.2	1.359	0	0	1	0	4
0	4	1	0	-5	-5	0	22	0	19	29	576	576	2.469	0	0	1	0	4
0	4	1	0	-24	-24	0	22	0	95	143	14161	14161	1.719	0	0	1	0	4
0	4	1	0	-7	-7	0	22	0	57	71	4096	4096	3.859	0	0	1	0	4
0	4	1	0	-47.5	-47.5	0	22	0	95	190	20306.2	20306.2	2.188	0	0	1	0	4
0	4	1	0	-19	-19	0	22	0	38	76	3249	3249	6.937	0	0	1	1	4
0	4	1	0	9.5	9.5	0	22	95	209	0	10920.2	10920.2	17.062	0	0	1	1	4
0	4	1	0	-23.5	-23.5	0	22	0	48	95	5112.25	5112.25	2.938	0	0	1	0	4
0	4	1	0	27	27	0	22	0	86	32	3481	3481	1.219	0	0	1	1	4
0	4	1	0	-28.5	-28.5	0	22	0	57	114	7310.25	7310.25	3.844	0	0	1	1	4
0	4	1	0	-7	-7	0	22	0	114	128	14641	14641	1.781	0	0	1	1	4
0	4	1	0	-33.5	-33.5	0	22	0	76	143	11990.2	11990.2	2.875	0	0	1	1	4
1	4	1	0	21.5	21.5	0	22	0	86	43	4160.25	4160.25	25.422	21.5	1	1	1	4
0	4	1	0	-24	-24	0	22	0	76	124	10000	10000	6.266	0	0	1	0	4
1	4	1	0	23.5	23.5	0	22	0	76	29	2756.25	2756.25	17.86	23.5	1	1	1	4
0	4	1	0	-14.5	-14.5	0	22	0	76	105	8190.25	8190.25	2.812	0	0	1	1	4
0	4	1	0	19	19	0	22	38	114	0	3249	3249	19.641	0	0	1	1	4
1	4	1	0	35.5	35.5	0	22	0	114	43	6162.25	6162.25	25.422	35.5	1	1	1	4
0	4	1	0	14.5	14.5	0	22	95	219	0	11990.2	11990.2	37.313	0	0	1	1	4
0	4	1	0	3.5	3.5	0	22	0	57	50	2862.25	2862.25	2.937	0	0	1	1	4
0	4	1	0	12	12	0	22	0	48	24	1296	1296	16.25	0	0	1	0	4
0	4	1	0	0	0	0	22	0	19	19	361	361	2.813	0	0	1	1	4
0	4	1	0	-21	-21	0	22	0	86	128	11449	11449	2.203	0	0	1	0	4
0	4	1	0	-35.5	-35.5	0	22	0	95	166	17030.2	17030.2	3.078	0	0	1	1	4
0	4	1	0	-2.5	-2.5	0	22	0	48	53	2550.25	2550.25	3.016	0	0	1	0	4
0	4	1	0	-18	-18	0	22	0	95	131	12769	12769	3.344	0	0	1	0	4
0	4	1	0	-21.5	-21.5	0	22	0	57	100	6162.25	6162.25	3.25	0	0	1	1	4
1	4	1	0	32.5	32.5	0	22	0	86	21	2862.25	2862.25	11.094	32.5	1	1	0	4
0	4	1	0	5.5	5.5	0	22	0	86	75	6480.25	6480.25	2.812	0	0	1	1	4
0	4	1	0	-37	-37	0	22	0	86	160	15129	15129	2.312	0	0	1	0	4
0	4	1	0	-14.5	-14.5	0	22	0	48	77	3906.25	3906.25	6.375	0	0	1	1	4
0	4	1	0	-14.5	-14.5	0	22	0	38	67	2756.25	2756.25	5.094	0	0	1	1	4
1	4	1	0	9	9	0	22	48	114	0	3249	3249	14.829	9	1	1	0	4
1	4	1	0	12	12	0	22	0	38	14	676	676	8.282	12	1	1	1	4
0	4	1	0	5	5	0	22	57	124	0	3844	3844	42.969	0	0	1	1	4
0	4	1	0	-11.5	-11.5	0	22	0	48	71	3540.25	3540.25	10.625	0	0	1	0	4
0	4	1	0	-57	-57	0	22	0	114	228	29241	29241	1.703	0	0	1	0	4
1	4	1	0	18	18	0	22	0	57	21	1521	1521	5.031	18	1	1	1	4
0	4	1	0	7	7	0	22	0	114	100	11449	11449	4.969	0	0	1	1	4
0	4	1	0	-6	-6	0	22	0	95	107	10201	10201	10.86	0	0	1	1	4
0	4	1	0	11	11	0	22	0	86	64	5625	5625	14.781	0	0	1	1	4
0	4	1	0	-8.5	-8.5	0	22	0	19	36	756.25	756.25	2.484	0	0	1	1	4
1	4	1	0	21.5	21.5	0	22	0	57	14	1260.25	1260.25	3.11	21.5	1	1	0	4
0	4	1	0	-14.5	-14.5	0	22	0	57	86	5112.25	5112.25	1.906	0	0	1	0	4
0	4	1	0	19	19	0	22	0	76	38	3249	3249	6.328	0	0	1	0	4
0	4	1	0	-41.5	-41.5	0	22	0	95	178	18632.2	18632.2	6.922	0	0	1	1	4
0	4	1	0	23.5	23.5	0	22	0	95	48	5112.25	5112.25	7.656	0	0	1	1	4
0	4	1	0	-35.5	-35.5	0	22	0	114	185	22350.2	22350.2	7.266	0	0	1	0	4
0	4	1	0	-1	-1	0	22	0	19	21	400	400	4.609	0	0	1	0	4
0	4	1	0	0	0	0	22	0	76	76	5776	5776	6.172	0	0	1	0	4
0	4	1	0	-10.5	-10.5	0	22	0	86	107	9312.25	9312.25	3.359	0	0	1	0	4
0	4	1	0	9	9	0	22	124	266	0	17689	17689	21.625	0	0	1	0	4
0	4	1	0	-42.5	-42.5	0	22	0	86	171	16512.2	16512.2	3.469	0	0	1	0	4
0	4	1	0	0	0	0	22	0	95	95	9025	9025	1.86	0	0	1	0	4
0	4	1	0	9.5	9.5	0	22	114	247	0	15252.2	15252.2	10.704	0	0	1	0	4
0	4	1	0	-5	-5	0	22	0	86	96	8281	8281	10.781	0	0	1	0	4
0	4	1	0	-25	-25	0	22	0	57	107	6724	6724	2.047	0	0	1	0	4
0	4	1	0	42.5	42.5	0	22	0	114	29	5112.25	5112.25	15.922	0	0	1	1	4
0	4	1	0	16.5	16.5	0	22	0	86	53	4830.25	4830.25	3.5	0	0	1	0	4
0	4	1	0	2.5	2.5	0	22	0	19	14	272.25	272.25	4.906	0	0	1	0	4
1	4	1	0	14	14	0	22	0	57	29	1849	1849	20.422	14	1	1	1	4
0	4	1	0	28.5	28.5	0	22	0	114	57	7310.25	7310.25	11.844	0	0	1	0	4
0	4	1	0	-3.5	-3.5	0	22	0	57	64	3660.25	3660.25	2.203	0	0	1	1	4
0	4	1	0	-16.5	-16.5	0	22	0	38	71	2970.25	2970.25	4.109	0	0	1	0	4
0	4	1	0	2.5	2.5	0	22	0	38	33	1260.25	1260.25	1.797	0	0	1	0	4
0	4	1	0	-7	-7	0	22	0	38	52	2025	2025	2.328	0	0	1	0	4
0	4	1	0	0	0	0	22	0	57	57	3249	3249	3.391	0	0	1	0	4
0	4	1	0	21.5	21.5	0	22	0	114	71	8556.25	8556.25	7.703	0	0	1	1	4
0	4	1	0	0	0	0	22	0	48	48	2304	2304	2.125	0	0	1	1	4
0	4	1	0	14	14	0	22	0	76	48	3844	3844	8.797	0	0	1	1	4
1	4	1	0	18	18	0	22	0	48	12	900	900	3.938	18	1	1	1	4
1	4	1	0	10.5	10.5	0	22	0	57	36	2162.25	2162.25	13.25	10.5	1	1	1	4
0	4	1	0	-12	-12	0	22	0	38	62	2500	2500	4.828	0	0	1	1	4
0	4	1	0	14	14	0	22	0	114	86	10000	10000	3.64	0	0	1	0	4
1	4	1	0	28.5	28.5	0	22	0	76	19	2256.25	2256.25	2.063	28.5	1	1	0	4
0	4	1	0	-32	-32	0	22	0	86	150	13924	13924	2.297	0	0	1	1	4
0	4	1	0	7	7	0	22	0	57	43	2500	2500	3.25	0	0	1	1	4
0	4	1	0	-26.5	-26.5	0	22	0	86	139	12656.2	12656.2	3.36	0	0	1	1	4
0	4	1	0	-9.5	-9.5	0	22	0	38	57	2256.25	2256.25	1.969	0	0	1	0	4
0	4	1	0	-17.5	-17.5	0	22	0	48	83	4290.25	4290.25	3.156	0	0	1	1	4
1	4	1	0	5	5	0	22	19	48	0	576	576	3.781	5	1	1	1	4
0	4	1	0	18	18	0	22	0	95	59	5929	5929	2.906	0	0	1	0	4
0	4	1	0	7	7	0	22	0	38	24	961	961	2.469	0	0	1	0	4
0	4	1	0	-29.5	-29.5	0	22	0	95	154	15500.2	15500.2	2.906	0	0	1	0	4
0	4	1	0	-20.5	-20.5	0	22	0	48	89	4692.25	4692.25	2.703	0	0	1	1	4
1	4	1	0	14	14	0	22	48	124	0	3844	3844	30.907	14	1	1	1	4
0	4	1	0	-9.5	-9.5	0	22	0	19	38	812.25	812.25	2.625	0	0	1	1	4
0	4	1	0	-28.5	-28.5	0	22	0	76	133	10920.2	10920.2	8.516	0	0	1	0	4
1	4	1	0	7	7	0	22	0	19	5	144	144	5.719	7	1	1	1	4
1	4	1	0	4.5	4.5	0	22	29	67	0	1122.25	1122.25	8.735	4.5	1	1	0	4
0	4	1	0	3	3	0	22	0	48	42	2025	2025	1.969	0	0	1	0	4
0	4	1	0	-28.5	-28.5	0	22	0	114	171	20306.2	20306.2	5.828	0	0	1	0	4
0	4	1	0	0	0	0	22	0	86	86	7396	7396	2.375	0	0	1	0	4
0	4	1	0	-19	-19	0	22	0	76	114	9025	9025	2.031	0	0	1	0	4
0	4	1	0	-2.5	-2.5	0	22	0	38	43	1640.25	1640.25	2.797	0	0	1	1	4
1	4	1	0	9	9	0	22	29	76	0	1444	1444	4.469	9	1	1	1	4
0	4	1	0	28.5	28.5	0	22	95	247	0	15252.2	15252.2	11.25	0	0	1	0	4
0	4	1	0	9.5	9.5	0	22	0	76	57	4422.25	4422.25	9.281	0	0	1	0	4
1	4	1	0	6	6	0	22	0	19	7	169	169	6.11	6	1	1	1	4
0	4	1	0	14.5	14.5	0	22	76	181	0	8190.25	8190.25	5.047	0	0	1	0	4
0	4	1	0	-14.5	-14.5	0	22	0	114	143	16512.2	16512.2	2.188	0	0	1	0	4
0	4	1	0	3.5	3.5	0	22	0	19	12	240.25	240.25	6.781	0	0	1	0	4
1	4	1	0	9.5	9.5	0	22	0	38	19	812.25	812.25	16.547	9.5	1	1	1	4
0	4	1	0	-16	-16	0	22	0	86	118	10404	10404	1.984	0	0	1	1	4
0	4	1	0	-38	-38	0	22	0	76	152	12996	12996	2.968	0	0	1	0	4
0	4	1	0	-5	-5	0	22	0	38	48	1849	1849	2.485	0	0	1	1	4
0	4	1	0	12	12	0	22	0	95	71	6889	6889	1.891	0	0	1	0	4
0	4	1	0	-5.5	-5.5	0	22	0	48	59	2862.25	2862.25	2.703	0	0	1	1	4
0	4	1	0	-7	-7	0	22	0	19	33	676	676	3.844	0	0	1	0	4
0	4	1	0	-2.5	-2.5	0	22	0	19	24	462.25	462.25	2.375	0	0	1	0	4
0	4	1	0	4.5	4.5	0	22	0	76	67	5112.25	5112.25	3.094	0	0	1	0	4
0	4	1	0	4.5	4.5	0	22	0	38	29	1122.25	1122.25	8.016	0	0	1	0	4
0	4	1	0	-18	-18	0	22	0	57	93	5625	5625	1.563	0	0	1	0	4
1	4	1	0	4.5	4.5	0	22	10	29	0	210.25	210.25	10.797	4.5	1	1	0	4
0	4	1	0	-3.5	-3.5	0	22	0	19	26	506.25	506.25	7.797	0	0	1	0	4
0	4	1	0	-6	-6	0	22	0	19	31	625	625	1.235	0	0	1	0	4
0	4	1	0	-43	-43	0	22	0	114	200	24649	24649	5.375	0	0	1	1	4
1	5	1	0	0	0	0	21	19	38	0	361	361	1.922	0	1	1	1	5
0	5	1	0	-12	-12	0	21	0	95	119	11449	11449	2.11	0	0	1	1	5
1	5	1	0	15	15	0	21	0	48	18	1089	1089	1.969	15	1	1	1	5
0	5	1	0	-8.5	-8.5	0	21	0	48	65	3192.25	3192.25	4.641	0	0	1	1	5
1	5	1	0	0	0	0	21	0	38	38	1444	1444	6.218	0	1	1	1	5
1	5	1	0	9	9	0	21	0	48	30	1521	1521	7.797	9	1	1	0	5
1	5	1	0	29.5	29.5	0	21	0	95	36	4290.25	4290.25	2.141	29.5	1	1	0	5
1	5	1	0	35.5	35.5	0	21	0	95	24	3540.25	3540.25	1.828	35.5	1	1	0	5
0	5	1	0	-50	-50	0	21	0	114	214	26896	26896	1.765	0	0	1	1	5
0	5	1	0	0	0	0	21	0	114	114	12996	12996	1.578	0	0	1	1	5
1	5	1	0	0	0	0	21	57	114	0	3249	3249	7.015	0	1	1	0	5
0	5	1	0	6	6	0	21	0	48	36	1764	1764	3.312	0	0	1	0	5
1	5	1	0	1	1	0	21	0	19	17	324	324	4.031	1	1	1	0	5
0	5	1	0	-0.5	-0.5	0	21	10	19	0	90.25	90.25	7.438	0	0	1	0	5
0	5	1	0	-10.5	-10.5	0	21	0	57	78	4556.25	4556.25	1.781	0	0	1	0	5
1	5	1	0	4.5	4.5	0	21	0	19	10	210.25	210.25	5.344	4.5	1	1	0	5
0	5	1	0	6	6	0	21	0	95	83	7921	7921	2.703	0	0	1	0	5
1	5	1	0	24	24	0	21	95	238	0	14161	14161	7.813	24	1	1	1	5
0	5	1	0	-5	-5	0	21	0	76	86	6561	6561	1.703	0	0	1	0	5
1	5	1	0	14	14	0	21	0	38	10	576	576	2.235	14	1	1	1	5
1	5	1	0	28.5	28.5	0	21	114	285	0	20306.2	20306.2	3.953	28.5	1	1	0	5
1	5	1	0	33	33	0	21	86	238	0	14161	14161	1.734	33	1	1	1	5
0	5	1	0	-9.5	-9.5	0	21	0	76	95	7310.25	7310.25	4.063	0	0	1	0	5
0	5	1	0	-21.5	-21.5	0	21	0	114	157	18360.2	18360.2	3.953	0	0	1	0	5
0	5	1	0	-5	-5	0	21	0	19	29	576	576	1.547	0	0	1	0	5
0	5	1	0	-24	-24	0	21	0	95	143	14161	14161	2.282	0	0	1	0	5
0	5	1	0	-7	-7	0	21	0	57	71	4096	4096	3.016	0	0	1	0	5
0	5	1	0	-47.5	-47.5	0	21	0	95	190	20306.2	20306.2	1.609	0	0	1	1	5
0	5	1	0	-19	-19	0	21	0	38	76	3249	3249	2.078	0	0	1	1	5
1	5	1	0	9.5	9.5	0	21	95	209	0	10920.2	10920.2	1.687	9.5	1	1	1	5
0	5	1	0	-23.5	-23.5	0	21	0	48	95	5112.25	5112.25	1.984	0	0	1	1	5
1	5	1	0	27	27	0	21	0	86	32	3481	3481	4.469	27	1	1	1	5
0	5	1	0	-28.5	-28.5	0	21	0	57	114	7310.25	7310.25	1.86	0	0	1	1	5
0	5	1	0	-7	-7	0	21	0	114	128	14641	14641	2.109	0	0	1	1	5
0	5	1	0	-33.5	-33.5	0	21	0	76	143	11990.2	11990.2	1.625	0	0	1	0	5
1	5	1	0	21.5	21.5	0	21	0	86	43	4160.25	4160.25	6.063	21.5	1	1	1	5
0	5	1	0	-24	-24	0	21	0	76	124	10000	10000	1.922	0	0	1	1	5
0	5	1	0	23.5	23.5	0	21	0	76	29	2756.25	2756.25	2.078	0	0	1	1	5
0	5	1	0	-14.5	-14.5	0	21	0	76	105	8190.25	8190.25	1.797	0	0	1	1	5
1	5	1	0	19	19	0	21	38	114	0	3249	3249	2.562	19	1	1	1	5
1	5	1	0	35.5	35.5	0	21	0	114	43	6162.25	6162.25	9.703	35.5	1	1	1	5
1	5	1	0	14.5	14.5	0	21	95	219	0	11990.2	11990.2	1.375	14.5	1	1	1	5
0	5	1	0	3.5	3.5	0	21	0	57	50	2862.25	2862.25	5.906	0	0	1	1	5
0	5	1	0	12	12	0	21	0	48	24	1296	1296	1.906	0	0	1	0	5
1	5	1	0	0	0	0	21	0	19	19	361	361	3.421	0	1	1	0	5
0	5	1	0	-21	-21	0	21	0	86	128	11449	11449	1.579	0	0	1	0	5
0	5	1	0	-35.5	-35.5	0	21	0	95	166	17030.2	17030.2	1.047	0	0	1	1	5
0	5	1	0	-2.5	-2.5	0	21	0	48	53	2550.25	2550.25	1.5	0	0	1	0	5
0	5	1	0	-18	-18	0	21	0	95	131	12769	12769	1.86	0	0	1	0	5
0	5	1	0	-21.5	-21.5	0	21	0	57	100	6162.25	6162.25	1.875	0	0	1	0	5
1	5	1	0	32.5	32.5	0	21	0	86	21	2862.25	2862.25	2.765	32.5	1	1	1	5
0	5	1	0	5.5	5.5	0	21	0	86	75	6480.25	6480.25	1.64	0	0	1	0	5
0	5	1	0	-37	-37	0	21	0	86	160	15129	15129	1.516	0	0	1	0	5
0	5	1	0	-14.5	-14.5	0	21	0	48	77	3906.25	3906.25	2	0	0	1	1	5
0	5	1	0	-14.5	-14.5	0	21	0	38	67	2756.25	2756.25	3.282	0	0	1	1	5
1	5	1	0	9	9	0	21	48	114	0	3249	3249	2.109	9	1	1	1	5
1	5	1	0	12	12	0	21	0	38	14	676	676	2.078	12	1	1	0	5
1	5	1	0	5	5	0	21	57	124	0	3844	3844	3.625	5	1	1	1	5
0	5	1	0	-11.5	-11.5	0	21	0	48	71	3540.25	3540.25	5.844	0	0	1	1	5
0	5	1	0	-57	-57	0	21	0	114	228	29241	29241	2.078	0	0	1	0	5
1	5	1	0	18	18	0	21	0	57	21	1521	1521	2.485	18	1	1	0	5
0	5	1	0	7	7	0	21	0	114	100	11449	11449	7.235	0	0	1	0	5
0	5	1	0	-6	-6	0	21	0	95	107	10201	10201	1.734	0	0	1	0	5
0	5	1	0	11	11	0	21	0	86	64	5625	5625	1.969	0	0	1	1	5
0	5	1	0	-8.5	-8.5	0	21	0	19	36	756.25	756.25	1.75	0	0	1	1	5
1	5	1	0	21.5	21.5	0	21	0	57	14	1260.25	1260.25	1.828	21.5	1	1	1	5
0	5	1	0	-14.5	-14.5	0	21	0	57	86	5112.25	5112.25	2.796	0	0	1	1	5
1	5	1	0	19	19	0	21	0	76	38	3249	3249	2.813	19	1	1	1	5
0	5	1	0	-41.5	-41.5	0	21	0	95	178	18632.2	18632.2	6.609	0	0	1	1	5
1	5	1	0	23.5	23.5	0	21	0	95	48	5112.25	5112.25	4.594	23.5	1	1	0	5
0	5	1	0	-35.5	-35.5	0	21	0	114	185	22350.2	22350.2	21.953	0	0	1	1	5
1	5	1	0	-1	-1	0	21	0	19	21	400	400	4.735	-1	1	1	1	5
1	5	1	0	0	0	0	21	0	76	76	5776	5776	11.875	0	1	1	1	5
0	5	1	0	-10.5	-10.5	0	21	0	86	107	9312.25	9312.25	10.859	0	0	1	1	5
1	5	1	0	9	9	0	21	124	266	0	17689	17689	8.344	9	1	1	0	5
0	5	1	0	-42.5	-42.5	0	21	0	86	171	16512.2	16512.2	4.406	0	0	1	1	5
1	5	1	0	0	0	0	21	0	95	95	9025	9025	10.781	0	1	1	1	5
1	5	1	0	9.5	9.5	0	21	114	247	0	15252.2	15252.2	4.969	9.5	1	1	1	5
0	5	1	0	-5	-5	0	21	0	86	96	8281	8281	8.859	0	0	1	0	5
0	5	1	0	-25	-25	0	21	0	57	107	6724	6724	2.984	0	0	1	1	5
1	5	1	0	42.5	42.5	0	21	0	114	29	5112.25	5112.25	3.469	42.5	1	1	1	5
1	5	1	0	16.5	16.5	0	21	0	86	53	4830.25	4830.25	4.796	16.5	1	1	0	5
1	5	1	0	2.5	2.5	0	21	0	19	14	272.25	272.25	4.015	2.5	1	1	1	5
1	5	1	0	14	14	0	21	0	57	29	1849	1849	3.875	14	1	1	0	5
1	5	1	0	28.5	28.5	0	21	0	114	57	7310.25	7310.25	3.782	28.5	1	1	1	5
0	5	1	0	-3.5	-3.5	0	21	0	57	64	3660.25	3660.25	3.328	0	0	1	0	5
0	5	1	0	-16.5	-16.5	0	21	0	38	71	2970.25	2970.25	2.985	0	0	1	1	5
0	5	1	0	2.5	2.5	0	21	0	38	33	1260.25	1260.25	3.157	0	0	1	1	5
0	5	1	0	-7	-7	0	21	0	38	52	2025	2025	3.328	0	0	1	1	5
1	5	1	0	0	0	0	21	0	57	57	3249	3249	21.875	0	1	1	1	5
1	5	1	0	21.5	21.5	0	21	0	114	71	8556.25	8556.25	2.203	21.5	1	1	1	5
1	5	1	0	0	0	0	21	0	48	48	2304	2304	6.797	0	1	1	0	5
1	5	1	0	14	14	0	21	0	76	48	3844	3844	1.64	14	1	1	1	5
1	5	1	0	18	18	0	21	0	48	12	900	900	2.844	18	1	1	0	5
1	5	1	0	10.5	10.5	0	21	0	57	36	2162.25	2162.25	3.922	10.5	1	1	0	5
0	5	1	0	-12	-12	0	21	0	38	62	2500	2500	2.172	0	0	1	1	5
0	5	1	0	14	14	0	21	0	114	86	10000	10000	2.953	0	0	1	0	5
1	5	1	0	28.5	28.5	0	21	0	76	19	2256.25	2256.25	2.828	28.5	1	1	1	5
0	5	1	0	-32	-32	0	21	0	86	150	13924	13924	6.937	0	0	1	0	5
0	5	1	0	7	7	0	21	0	57	43	2500	2500	2	0	0	1	0	5
0	5	1	0	-26.5	-26.5	0	21	0	86	139	12656.2	12656.2	1.781	0	0	1	0	5
0	5	1	0	-9.5	-9.5	0	21	0	38	57	2256.25	2256.25	1.687	0	0	1	1	5
0	5	1	0	-17.5	-17.5	0	21	0	48	83	4290.25	4290.25	1.344	0	0	1	0	5
1	5	1	0	5	5	0	21	19	48	0	576	576	2.563	5	1	1	0	5
1	5	1	0	18	18	0	21	0	95	59	5929	5929	6.937	18	1	1	1	5
1	5	1	0	7	7	0	21	0	38	24	961	961	7.265	7	1	1	1	5
0	5	1	0	-29.5	-29.5	0	21	0	95	154	15500.2	15500.2	1.484	0	0	1	0	5
0	5	1	0	-20.5	-20.5	0	21	0	48	89	4692.25	4692.25	2.032	0	0	1	1	5
1	5	1	0	14	14	0	21	48	124	0	3844	3844	2.5	14	1	1	1	5
0	5	1	0	-9.5	-9.5	0	21	0	19	38	812.25	812.25	2.281	0	0	1	1	5
0	5	1	0	-28.5	-28.5	0	21	0	76	133	10920.2	10920.2	1.703	0	0	1	0	5
1	5	1	0	7	7	0	21	0	19	5	144	144	2.297	7	1	1	1	5
1	5	1	0	4.5	4.5	0	21	29	67	0	1122.25	1122.25	2.813	4.5	1	1	0	5
0	5	1	0	3	3	0	21	0	48	42	2025	2025	7.531	0	0	1	0	5
0	5	1	0	-28.5	-28.5	0	21	0	114	171	20306.2	20306.2	1.672	0	0	1	1	5
0	5	1	0	0	0	0	21	0	86	86	7396	7396	4	0	0	1	1	5
0	5	1	0	-19	-19	0	21	0	76	114	9025	9025	2.485	0	0	1	1	5
0	5	1	0	-2.5	-2.5	0	21	0	38	43	1640.25	1640.25	2.578	0	0	1	1	5
1	5	1	0	9	9	0	21	29	76	0	1444	1444	6.672	9	1	1	0	5
1	5	1	0	28.5	28.5	0	21	95	247	0	15252.2	15252.2	3.235	28.5	1	1	0	5
1	5	1	0	9.5	9.5	0	21	0	76	57	4422.25	4422.25	16.078	9.5	1	1	1	5
1	5	1	0	6	6	0	21	0	19	7	169	169	2.266	6	1	1	1	5
0	5	1	0	14.5	14.5	0	21	76	181	0	8190.25	8190.25	4.11	0	0	1	0	5
0	5	1	0	-14.5	-14.5	0	21	0	114	143	16512.2	16512.2	2.656	0	0	1	0	5
1	5	1	0	3.5	3.5	0	21	0	19	12	240.25	240.25	4.281	3.5	1	1	1	5
1	5	1	0	9.5	9.5	0	21	0	38	19	812.25	812.25	3.157	9.5	1	1	0	5
0	5	1	0	-16	-16	0	21	0	86	118	10404	10404	3.469	0	0	1	0	5
0	5	1	0	-38	-38	0	21	0	76	152	12996	12996	2.281	0	0	1	1	5
0	5	1	0	-5	-5	0	21	0	38	48	1849	1849	4.328	0	0	1	0	5
0	5	1	0	12	12	0	21	0	95	71	6889	6889	2.641	0	0	1	1	5
0	5	1	0	-5.5	-5.5	0	21	0	48	59	2862.25	2862.25	3.453	0	0	1	0	5
0	5	1	0	-7	-7	0	21	0	19	33	676	676	3.609	0	0	1	0	5
0	5	1	0	-2.5	-2.5	0	21	0	19	24	462.25	462.25	2.453	0	0	1	1	5
0	5	1	0	4.5	4.5	0	21	0	76	67	5112.25	5112.25	1.688	0	0	1	0	5
0	5	1	0	4.5	4.5	0	21	0	38	29	1122.25	1122.25	7.172	0	0	1	0	5
0	5	1	0	-18	-18	0	21	0	57	93	5625	5625	4	0	0	1	1	5
1	5	1	0	4.5	4.5	0	21	10	29	0	210.25	210.25	2.406	4.5	1	1	1	5
0	5	1	0	-3.5	-3.5	0	21	0	19	26	506.25	506.25	5.438	0	0	1	1	5
0	5	1	0	-6	-6	0	21	0	19	31	625	625	3.094	0	0	1	1	5
0	5	1	0	-43	-43	0	21	0	114	200	24649	24649	2.219	0	0	1	1	5
1	6	0	0	0	0	0	24	19	38	0	361	0	1.641	0	0	0	0	6
0	6	0	0	-12	0	0	24	0	95	119	11449	0	1.953	0	0	0	0	6
1	6	0	0	15	0	0	24	0	48	18	1089	0	6.984	15	0	0	0	6
1	6	0	0	-8.5	0	0	24	0	48	65	3192.25	0	1.531	-8.5	0	0	0	6
1	6	0	0	0	0	0	24	0	38	38	1444	0	1.187	0	0	0	1	6
1	6	0	0	9	0	0	24	0	48	30	1521	0	1.781	9	0	0	1	6
1	6	0	0	29.5	0	0	24	0	95	36	4290.25	0	1.906	29.5	0	0	0	6
1	6	0	0	35.5	0	0	24	0	95	24	3540.25	0	1.485	35.5	0	0	0	6
0	6	0	0	-50	0	0	24	0	114	214	26896	0	1.922	0	0	0	0	6
0	6	0	0	0	0	0	24	0	114	114	12996	0	2.031	0	0	0	0	6
1	6	0	0	0	0	0	24	57	114	0	3249	0	2.032	0	0	0	1	6
1	6	0	0	6	0	0	24	0	48	36	1764	0	1.485	6	0	0	0	6
0	6	0	0	1	0	0	24	0	19	17	324	0	1.047	0	0	0	1	6
1	6	0	0	-0.5	0	0	24	10	19	0	90.25	0	1.719	-0.5	0	0	0	6
1	6	0	0	-10.5	0	0	24	0	57	78	4556.25	0	1.609	-10.5	0	0	0	6
1	6	0	0	4.5	0	0	24	0	19	10	210.25	0	1.406	4.5	0	0	1	6
1	6	0	0	6	0	0	24	0	95	83	7921	0	2.906	6	0	0	0	6
1	6	0	0	24	0	0	24	95	238	0	14161	0	3.109	24	0	0	1	6
1	6	0	0	-5	0	0	24	0	76	86	6561	0	2.578	-5	0	0	1	6
1	6	0	0	14	0	0	24	0	38	10	576	0	1.297	14	0	0	0	6
1	6	0	0	28.5	0	0	24	114	285	0	20306.2	0	2.984	28.5	0	0	1	6
1	6	0	0	33	0	0	24	86	238	0	14161	0	2.578	33	0	0	0	6
1	6	0	0	-9.5	0	0	24	0	76	95	7310.25	0	3.797	-9.5	0	0	0	6
0	6	0	0	-21.5	0	0	24	0	114	157	18360.2	0	2.953	0	0	0	1	6
1	6	0	0	-5	0	0	24	0	19	29	576	0	1.656	-5	0	0	1	6
0	6	0	0	-24	0	0	24	0	95	143	14161	0	2.453	0	0	0	1	6
1	6	0	0	-7	0	0	24	0	57	71	4096	0	1.344	-7	0	0	0	6
0	6	0	0	-47.5	0	0	24	0	95	190	20306.2	0	1.687	0	0	0	1	6
1	6	0	0	-19	0	0	24	0	38	76	3249	0	2.015	-19	0	0	0	6
1	6	0	0	9.5	0	0	24	95	209	0	10920.2	0	2.407	9.5	0	0	1	6
1	6	0	0	-23.5	0	0	24	0	48	95	5112.25	0	2.031	-23.5	0	0	1	6
1	6	0	0	27	0	0	24	0	86	32	3481	0	1.719	27	0	0	0	6
0	6	0	0	-28.5	0	0	24	0	57	114	7310.25	0	1.406	0	0	0	0	6
0	6	0	0	-7	0	0	24	0	114	128	14641	0	2.469	0	0	0	1	6
0	6	0	0	-33.5	0	0	24	0	76	143	11990.2	0	1.969	0	0	0	1	6
1	6	0	0	21.5	0	0	24	0	86	43	4160.25	0	2.141	21.5	0	0	1	6
0	6	0	0	-24	0	0	24	0	76	124	10000	0	1.954	0	0	0	0	6
1	6	0	0	23.5	0	0	24	0	76	29	2756.25	0	3.203	23.5	0	0	1	6
0	6	0	0	-14.5	0	0	24	0	76	105	8190.25	0	2.75	0	0	0	1	6
1	6	0	0	19	0	0	24	38	114	0	3249	0	3.14	19	0	0	1	6
1	6	0	0	35.5	0	0	24	0	114	43	6162.25	0	3.297	35.5	0	0	0	6
1	6	0	0	14.5	0	0	24	95	219	0	11990.2	0	10.516	14.5	0	0	0	6
1	6	0	0	3.5	0	0	24	0	57	50	2862.25	0	1.312	3.5	0	0	1	6
1	6	0	0	12	0	0	24	0	48	24	1296	0	1.86	12	0	0	1	6
1	6	0	0	0	0	0	24	0	19	19	361	0	1.719	0	0	0	1	6
0	6	0	0	-21	0	0	24	0	86	128	11449	0	3.062	0	0	0	0	6
0	6	0	0	-35.5	0	0	24	0	95	166	17030.2	0	1.922	0	0	0	1	6
1	6	0	0	-2.5	0	0	24	0	48	53	2550.25	0	2.438	-2.5	0	0	0	6
0	6	0	0	-18	0	0	24	0	95	131	12769	0	3.313	0	0	0	0	6
0	6	0	0	-21.5	0	0	24	0	57	100	6162.25	0	2.062	0	0	0	1	6
1	6	0	0	32.5	0	0	24	0	86	21	2862.25	0	2.563	32.5	0	0	0	6
1	6	0	0	5.5	0	0	24	0	86	75	6480.25	0	2.078	5.5	0	0	0	6
0	6	0	0	-37	0	0	24	0	86	160	15129	0	4.921	0	0	0	0	6
1	6	0	0	-14.5	0	0	24	0	48	77	3906.25	0	8.281	-14.5	0	0	1	6
1	6	0	0	-14.5	0	0	24	0	38	67	2756.25	0	2.938	-14.5	0	0	0	6
1	6	0	0	9	0	0	24	48	114	0	3249	0	4.172	9	0	0	1	6
1	6	0	0	12	0	0	24	0	38	14	676	0	1.375	12	0	0	1	6
1	6	0	0	5	0	0	24	57	124	0	3844	0	2.157	5	0	0	1	6
1	6	0	0	-11.5	0	0	24	0	48	71	3540.25	0	3.125	-11.5	0	0	1	6
0	6	0	0	-57	0	0	24	0	114	228	29241	0	2.078	0	0	0	1	6
1	6	0	0	18	0	0	24	0	57	21	1521	0	3.703	18	0	0	1	6
0	6	0	0	7	0	0	24	0	114	100	11449	0	5.766	0	0	0	1	6
0	6	0	0	-6	0	0	24	0	95	107	10201	0	2.281	0	0	0	0	6
1	6	0	0	11	0	0	24	0	86	64	5625	0	3.187	11	0	0	0	6
1	6	0	0	-8.5	0	0	24	0	19	36	756.25	0	1.906	-8.5	0	0	1	6
1	6	0	0	21.5	0	0	24	0	57	14	1260.25	0	3.094	21.5	0	0	0	6
1	6	0	0	-14.5	0	0	24	0	57	86	5112.25	0	3.344	-14.5	0	0	0	6
1	6	0	0	19	0	0	24	0	76	38	3249	0	2.094	19	0	0	0	6
0	6	0	0	-41.5	0	0	24	0	95	178	18632.2	0	1.844	0	0	0	1	6
1	6	0	0	23.5	0	0	24	0	95	48	5112.25	0	3.344	23.5	0	0	1	6
1	6	0	0	-35.5	0	0	24	0	114	185	22350.2	0	15.422	-35.5	0	0	1	6
0	6	0	0	-1	0	0	24	0	19	21	400	0	7.282	0	0	0	0	6
1	6	0	0	0	0	0	24	0	76	76	5776	0	17.218	0	0	0	0	6
0	6	0	0	-10.5	0	0	24	0	86	107	9312.25	0	6.25	0	0	0	0	6
0	6	0	0	9	0	0	24	124	266	0	17689	0	8.812	0	0	0	0	6
1	6	0	0	-42.5	0	0	24	0	86	171	16512.2	0	4.531	-42.5	0	0	1	6
1	6	0	0	0	0	0	24	0	95	95	9025	0	6.046	0	0	0	1	6
0	6	0	0	9.5	0	0	24	114	247	0	15252.2	0	3.969	0	0	0	1	6
1	6	0	0	-5	0	0	24	0	86	96	8281	0	2.406	-5	0	0	0	6
1	6	0	0	-25	0	0	24	0	57	107	6724	0	3.047	-25	0	0	1	6
0	6	0	0	42.5	0	0	24	0	114	29	5112.25	0	5.437	0	0	0	1	6
1	6	0	0	16.5	0	0	24	0	86	53	4830.25	0	2.516	16.5	0	0	0	6
1	6	0	0	2.5	0	0	24	0	19	14	272.25	0	1.891	2.5	0	0	0	6
1	6	0	0	14	0	0	24	0	57	29	1849	0	2.843	14	0	0	1	6
1	6	0	0	28.5	0	0	24	0	114	57	7310.25	0	1.984	28.5	0	0	1	6
1	6	0	0	-3.5	0	0	24	0	57	64	3660.25	0	3.844	-3.5	0	0	1	6
0	6	0	0	-16.5	0	0	24	0	38	71	2970.25	0	4.797	0	0	0	1	6
1	6	0	0	2.5	0	0	24	0	38	33	1260.25	0	2.328	2.5	0	0	1	6
1	6	0	0	-7	0	0	24	0	38	52	2025	0	1.875	-7	0	0	1	6
0	6	0	0	0	0	0	24	0	57	57	3249	0	1.953	0	0	0	1	6
1	6	0	0	21.5	0	0	24	0	114	71	8556.25	0	6.437	21.5	0	0	1	6
1	6	0	0	0	0	0	24	0	48	48	2304	0	1.687	0	0	0	1	6
1	6	0	0	14	0	0	24	0	76	48	3844	0	3.016	14	0	0	0	6
1	6	0	0	18	0	0	24	0	48	12	900	0	1.75	18	0	0	1	6
1	6	0	0	10.5	0	0	24	0	57	36	2162.25	0	3	10.5	0	0	0	6
1	6	0	0	-12	0	0	24	0	38	62	2500	0	4.922	-12	0	0	1	6
1	6	0	0	14	0	0	24	0	114	86	10000	0	4.016	14	0	0	0	6
1	6	0	0	28.5	0	0	24	0	76	19	2256.25	0	1.984	28.5	0	0	0	6
0	6	0	0	-32	0	0	24	0	86	150	13924	0	2.953	0	0	0	1	6
1	6	0	0	7	0	0	24	0	57	43	2500	0	2.438	7	0	0	1	6
0	6	0	0	-26.5	0	0	24	0	86	139	12656.2	0	2.938	0	0	0	1	6
1	6	0	0	-9.5	0	0	24	0	38	57	2256.25	0	2.047	-9.5	0	0	0	6
1	6	0	0	-17.5	0	0	24	0	48	83	4290.25	0	1.469	-17.5	0	0	1	6
0	6	0	0	5	0	0	24	19	48	0	576	0	4.406	0	0	0	1	6
1	6	0	0	18	0	0	24	0	95	59	5929	0	2.344	18	0	0	0	6
1	6	0	0	7	0	0	24	0	38	24	961	0	2.344	7	0	0	1	6
0	6	0	0	-29.5	0	0	24	0	95	154	15500.2	0	2.047	0	0	0	1	6
1	6	0	0	-20.5	0	0	24	0	48	89	4692.25	0	6.578	-20.5	0	0	1	6
1	6	0	0	14	0	0	24	48	124	0	3844	0	10.625	14	0	0	1	6
1	6	0	0	-9.5	0	0	24	0	19	38	812.25	0	2.547	-9.5	0	0	1	6
0	6	0	0	-28.5	0	0	24	0	76	133	10920.2	0	2.562	0	0	0	1	6
1	6	0	0	7	0	0	24	0	19	5	144	0	1.89	7	0	0	1	6
1	6	0	0	4.5	0	0	24	29	67	0	1122.25	0	4.735	4.5	0	0	1	6
1	6	0	0	3	0	0	24	0	48	42	2025	0	4.172	3	0	0	0	6
0	6	0	0	-28.5	0	0	24	0	114	171	20306.2	0	2.328	0	0	0	1	6
1	6	0	0	0	0	0	24	0	86	86	7396	0	2.813	0	0	0	1	6
0	6	0	0	-19	0	0	24	0	76	114	9025	0	1.594	0	0	0	0	6
1	6	0	0	-2.5	0	0	24	0	38	43	1640.25	0	1.813	-2.5	0	0	0	6
1	6	0	0	9	0	0	24	29	76	0	1444	0	2.547	9	0	0	0	6
1	6	0	0	28.5	0	0	24	95	247	0	15252.2	0	3.703	28.5	0	0	1	6
1	6	0	0	9.5	0	0	24	0	76	57	4422.25	0	2.313	9.5	0	0	1	6
1	6	0	0	6	0	0	24	0	19	7	169	0	1.891	6	0	0	1	6
0	6	0	0	14.5	0	0	24	76	181	0	8190.25	0	8.75	0	0	0	1	6
0	6	0	0	-14.5	0	0	24	0	114	143	16512.2	0	3.734	0	0	0	0	6
1	6	0	0	3.5	0	0	24	0	19	12	240.25	0	2.906	3.5	0	0	1	6
1	6	0	0	9.5	0	0	24	0	38	19	812.25	0	1.484	9.5	0	0	1	6
0	6	0	0	-16	0	0	24	0	86	118	10404	0	3.547	0	0	0	0	6
0	6	0	0	-38	0	0	24	0	76	152	12996	0	3.422	0	0	0	0	6
1	6	0	0	-5	0	0	24	0	38	48	1849	0	1.828	-5	0	0	1	6
1	6	0	0	12	0	0	24	0	95	71	6889	0	2.36	12	0	0	1	6
1	6	0	0	-5.5	0	0	24	0	48	59	2862.25	0	1.812	-5.5	0	0	1	6
1	6	0	0	-7	0	0	24	0	19	33	676	0	1.531	-7	0	0	0	6
1	6	0	0	-2.5	0	0	24	0	19	24	462.25	0	0.922	-2.5	0	0	1	6
1	6	0	0	4.5	0	0	24	0	76	67	5112.25	0	1.875	4.5	0	0	0	6
1	6	0	0	4.5	0	0	24	0	38	29	1122.25	0	1.578	4.5	0	0	1	6
1	6	0	0	-18	0	0	24	0	57	93	5625	0	3.407	-18	0	0	1	6
0	6	0	0	4.5	0	0	24	10	29	0	210.25	0	3.094	0	0	0	0	6
1	6	0	0	-3.5	0	0	24	0	19	26	506.25	0	2.781	-3.5	0	0	0	6
1	6	0	0	-6	0	0	24	0	19	31	625	0	1.047	-6	0	0	0	6
0	6	0	0	-43	0	0	24	0	114	200	24649	0	2.531	0	0	0	0	6
1	7	1	1	0	0	1	26	19	38	0	361	361	8.252	0	1	0	1	7
0	7	1	1	-12	-12	1	26	0	95	119	11449	11449	1.934	0	0	0	0	7
0	7	1	1	15	15	1	26	0	48	18	1089	1089	4.056	0	0	0	0	7
0	7	1	1	-8.5	-8.5	1	26	0	48	65	3192.25	3192.25	3.182	0	0	0	0	7
0	7	1	1	0	0	1	26	0	38	38	1444	1444	2.793	0	0	0	1	7
0	7	1	1	9	9	1	26	0	48	30	1521	1521	8.19	0	0	0	1	7
0	7	1	1	29.5	29.5	1	26	0	95	36	4290.25	4290.25	6.926	0	0	0	0	7
0	7	1	1	35.5	35.5	1	26	0	95	24	3540.25	3540.25	3.885	0	0	0	0	7
0	7	1	1	-50	-50	1	26	0	114	214	26896	26896	2.106	0	0	0	0	7
0	7	1	1	0	0	1	26	0	114	114	12996	12996	4.976	0	0	0	1	7
1	7	1	1	0	0	1	26	57	114	0	3249	3249	10.936	0	1	0	1	7
0	7	1	1	6	6	1	26	0	48	36	1764	1764	2.745	0	0	0	1	7
0	7	1	1	1	1	1	26	0	19	17	324	324	3.525	0	0	0	0	7
1	7	1	1	-0.5	-0.5	1	26	10	19	0	90.25	90.25	3.603	-0.5	1	0	0	7
0	7	1	1	-10.5	-10.5	1	26	0	57	78	4556.25	4556.25	3.666	0	0	0	1	7
0	7	1	1	4.5	4.5	1	26	0	19	10	210.25	210.25	5.054	0	0	0	0	7
0	7	1	1	6	6	1	26	0	95	83	7921	7921	2.48	0	0	0	0	7
1	7	1	1	24	24	1	26	95	238	0	14161	14161	7.91	24	1	0	1	7
0	7	1	1	-5	-5	1	26	0	76	86	6561	6561	1.653	0	0	0	1	7
0	7	1	1	14	14	1	26	0	38	10	576	576	2.356	0	0	0	0	7
1	7	1	1	28.5	28.5	1	26	114	285	0	20306.2	20306.2	14.383	28.5	1	0	1	7
1	7	1	1	33	33	1	26	86	238	0	14161	14161	9.08	33	1	0	0	7
0	7	1	1	-9.5	-9.5	1	26	0	76	95	7310.25	7310.25	3.604	0	0	0	1	7
0	7	1	1	-21.5	-21.5	1	26	0	114	157	18360.2	18360.2	2.793	0	0	0	0	7
0	7	1	1	-5	-5	1	26	0	19	29	576	576	1.997	0	0	0	1	7
0	7	1	1	-24	-24	1	26	0	95	143	14161	14161	1.934	0	0	0	0	7
0	7	1	1	-7	-7	1	26	0	57	71	4096	4096	2.636	0	0	0	0	7
0	7	1	1	-47.5	-47.5	1	26	0	95	190	20306.2	20306.2	1.7	0	0	0	0	7
0	7	1	1	-19	-19	1	26	0	38	76	3249	3249	2.667	0	0	0	1	7
1	7	1	1	9.5	9.5	1	26	95	209	0	10920.2	10920.2	4.415	9.5	1	0	1	7
0	7	1	1	-23.5	-23.5	1	26	0	48	95	5112.25	5112.25	4.352	0	0	0	1	7
0	7	1	1	27	27	1	26	0	86	32	3481	3481	6.552	0	0	0	1	7
0	7	1	1	-28.5	-28.5	1	26	0	57	114	7310.25	7310.25	4.181	0	0	0	0	7
0	7	1	1	-7	-7	1	26	0	114	128	14641	14641	1.654	0	0	0	0	7
0	7	1	1	-33.5	-33.5	1	26	0	76	143	11990.2	11990.2	2.512	0	0	0	0	7
0	7	1	1	21.5	21.5	1	26	0	86	43	4160.25	4160.25	1.56	0	0	0	1	7
0	7	1	1	-24	-24	1	26	0	76	124	10000	10000	2.215	0	0	0	0	7
0	7	1	1	23.5	23.5	1	26	0	76	29	2756.25	2756.25	2.403	0	0	0	0	7
0	7	1	1	-14.5	-14.5	1	26	0	76	105	8190.25	8190.25	4.321	0	0	0	0	7
1	7	1	1	19	19	1	26	38	114	0	3249	3249	5.554	19	1	0	0	7
0	7	1	1	35.5	35.5	1	26	0	114	43	6162.25	6162.25	9.157	0	0	0	0	7
1	7	1	1	14.5	14.5	1	26	95	219	0	11990.2	11990.2	4.009	14.5	1	0	0	7
0	7	1	1	3.5	3.5	1	26	0	57	50	2862.25	2862.25	3.759	0	0	0	0	7
0	7	1	1	12	12	1	26	0	48	24	1296	1296	2.996	0	0	0	0	7
0	7	1	1	0	0	1	26	0	19	19	361	361	2.262	0	0	0	0	7
0	7	1	1	-21	-21	1	26	0	86	128	11449	11449	2.325	0	0	0	0	7
0	7	1	1	-35.5	-35.5	1	26	0	95	166	17030.2	17030.2	3.573	0	0	0	1	7
0	7	1	1	-2.5	-2.5	1	26	0	48	53	2550.25	2550.25	1.903	0	0	0	0	7
0	7	1	1	-18	-18	1	26	0	95	131	12769	12769	1.732	0	0	0	0	7
0	7	1	1	-21.5	-21.5	1	26	0	57	100	6162.25	6162.25	7.394	0	0	0	0	7
0	7	1	1	32.5	32.5	1	26	0	86	21	2862.25	2862.25	8.049	0	0	0	1	7
0	7	1	1	5.5	5.5	1	26	0	86	75	6480.25	6480.25	1.716	0	0	0	0	7
0	7	1	1	-37	-37	1	26	0	86	160	15129	15129	3.651	0	0	0	1	7
0	7	1	1	-14.5	-14.5	1	26	0	48	77	3906.25	3906.25	3.073	0	0	0	1	7
0	7	1	1	-14.5	-14.5	1	26	0	38	67	2756.25	2756.25	3.713	0	0	0	1	7
1	7	1	1	9	9	1	26	48	114	0	3249	3249	10.733	9	1	0	1	7
0	7	1	1	12	12	1	26	0	38	14	676	676	2.761	0	0	0	0	7
1	7	1	1	5	5	1	26	57	124	0	3844	3844	7.145	5	1	0	1	7
0	7	1	1	-11.5	-11.5	1	26	0	48	71	3540.25	3540.25	3.526	0	0	0	1	7
0	7	1	1	-57	-57	1	26	0	114	228	29241	29241	2.184	0	0	0	0	7
0	7	1	1	18	18	1	26	0	57	21	1521	1521	2.543	0	0	0	1	7
0	7	1	1	7	7	1	26	0	114	100	11449	11449	1.95	0	0	0	0	7
0	7	1	1	-6	-6	1	26	0	95	107	10201	10201	2.917	0	0	0	0	7
0	7	1	1	11	11	1	26	0	86	64	5625	5625	5.288	0	0	0	1	7
0	7	1	1	-8.5	-8.5	1	26	0	19	36	756.25	756.25	1.857	0	0	0	1	7
0	7	1	1	21.5	21.5	1	26	0	57	14	1260.25	1260.25	2.309	0	0	0	0	7
0	7	1	1	-14.5	-14.5	1	26	0	57	86	5112.25	5112.25	3.276	0	0	0	0	7
0	7	1	1	19	19	1	26	0	76	38	3249	3249	1.732	0	0	0	1	7
0	7	1	1	-41.5	-41.5	1	26	0	95	178	18632.2	18632.2	1.826	0	0	0	0	7
0	7	1	1	23.5	23.5	1	26	0	95	48	5112.25	5112.25	5.195	0	0	0	1	7
0	7	1	1	-35.5	-35.5	1	26	0	114	185	22350.2	22350.2	1.888	0	0	0	1	7
0	7	1	1	-1	-1	1	26	0	19	21	400	400	2.824	0	0	0	1	7
0	7	1	1	0	0	1	26	0	76	76	5776	5776	2.325	0	0	0	1	7
0	7	1	1	-10.5	-10.5	1	26	0	86	107	9312.25	9312.25	3.011	0	0	0	1	7
1	7	1	1	9	9	1	26	124	266	0	17689	17689	9.454	9	1	0	0	7
0	7	1	1	-42.5	-42.5	1	26	0	86	171	16512.2	16512.2	2.012	0	0	0	1	7
0	7	1	1	0	0	1	26	0	95	95	9025	9025	1.592	0	0	0	0	7
1	7	1	1	9.5	9.5	1	26	114	247	0	15252.2	15252.2	9.984	9.5	1	0	1	7
0	7	1	1	-5	-5	1	26	0	86	96	8281	8281	1.779	0	0	0	0	7
0	7	1	1	-25	-25	1	26	0	57	107	6724	6724	2.246	0	0	0	0	7
0	7	1	1	42.5	42.5	1	26	0	114	29	5112.25	5112.25	3.213	0	0	0	1	7
0	7	1	1	16.5	16.5	1	26	0	86	53	4830.25	4830.25	1.31	0	0	0	1	7
0	7	1	1	2.5	2.5	1	26	0	19	14	272.25	272.25	1.419	0	0	0	1	7
0	7	1	1	14	14	1	26	0	57	29	1849	1849	1.732	0	0	0	0	7
0	7	1	1	28.5	28.5	1	26	0	114	57	7310.25	7310.25	2.247	0	0	0	0	7
0	7	1	1	-3.5	-3.5	1	26	0	57	64	3660.25	3660.25	1.482	0	0	0	0	7
0	7	1	1	-16.5	-16.5	1	26	0	38	71	2970.25	2970.25	1.482	0	0	0	1	7
0	7	1	1	2.5	2.5	1	26	0	38	33	1260.25	1260.25	2.231	0	0	0	0	7
0	7	1	1	-7	-7	1	26	0	38	52	2025	2025	2.668	0	0	0	1	7
0	7	1	1	0	0	1	26	0	57	57	3249	3249	1.591	0	0	0	0	7
0	7	1	1	21.5	21.5	1	26	0	114	71	8556.25	8556.25	10.218	0	0	0	0	7
0	7	1	1	0	0	1	26	0	48	48	2304	2304	1.498	0	0	0	1	7
0	7	1	1	14	14	1	26	0	76	48	3844	3844	1.513	0	0	0	1	7
0	7	1	1	18	18	1	26	0	48	12	900	900	2.808	0	0	0	0	7
0	7	1	1	10.5	10.5	1	26	0	57	36	2162.25	2162.25	3.245	0	0	0	0	7
0	7	1	1	-12	-12	1	26	0	38	62	2500	2500	3.447	0	0	0	1	7
0	7	1	1	14	14	1	26	0	114	86	10000	10000	3.946	0	0	0	0	7
0	7	1	1	28.5	28.5	1	26	0	76	19	2256.25	2256.25	8.408	0	0	0	0	7
0	7	1	1	-32	-32	1	26	0	86	150	13924	13924	2.34	0	0	0	0	7
0	7	1	1	7	7	1	26	0	57	43	2500	2500	3.276	0	0	0	0	7
0	7	1	1	-26.5	-26.5	1	26	0	86	139	12656.2	12656.2	1.56	0	0	0	0	7
0	7	1	1	-9.5	-9.5	1	26	0	38	57	2256.25	2256.25	4.462	0	0	0	0	7
0	7	1	1	-17.5	-17.5	1	26	0	48	83	4290.25	4290.25	1.576	0	0	0	0	7
1	7	1	1	5	5	1	26	19	48	0	576	576	7.239	5	1	0	1	7
0	7	1	1	18	18	1	26	0	95	59	5929	5929	1.653	0	0	0	1	7
1	7	1	1	7	7	1	26	0	38	24	961	961	6.911	7	1	0	0	7
0	7	1	1	-29.5	-29.5	1	26	0	95	154	15500.2	15500.2	7.378	0	0	0	0	7
0	7	1	1	-20.5	-20.5	1	26	0	48	89	4692.25	4692.25	5.226	0	0	0	0	7
0	7	1	1	14	14	1	26	48	124	0	3844	3844	5.476	0	0	0	1	7
0	7	1	1	-9.5	-9.5	1	26	0	19	38	812.25	812.25	5.632	0	0	0	1	7
0	7	1	1	-28.5	-28.5	1	26	0	76	133	10920.2	10920.2	5.928	0	0	0	1	7
1	7	1	1	7	7	1	26	0	19	5	144	144	3.993	7	1	0	0	7
0	7	1	1	4.5	4.5	1	26	29	67	0	1122.25	1122.25	9.298	0	0	0	0	7
0	7	1	1	3	3	1	26	0	48	42	2025	2025	2.793	0	0	0	0	7
0	7	1	1	-28.5	-28.5	1	26	0	114	171	20306.2	20306.2	3.042	0	0	0	1	7
0	7	1	1	0	0	1	26	0	86	86	7396	7396	8.736	0	0	0	1	7
0	7	1	1	-19	-19	1	26	0	76	114	9025	9025	3.775	0	0	0	1	7
0	7	1	1	-2.5	-2.5	1	26	0	38	43	1640.25	1640.25	4.134	0	0	0	1	7
0	7	1	1	9	9	1	26	29	76	0	1444	1444	5.694	0	0	0	1	7
0	7	1	1	28.5	28.5	1	26	95	247	0	15252.2	15252.2	14.258	0	0	0	0	7
0	7	1	1	9.5	9.5	1	26	0	76	57	4422.25	4422.25	2.168	0	0	0	1	7
1	7	1	1	6	6	1	26	0	19	7	169	169	3.947	6	1	0	0	7
1	7	1	1	14.5	14.5	1	26	76	181	0	8190.25	8190.25	8.112	14.5	1	0	1	7
0	7	1	1	-14.5	-14.5	1	26	0	114	143	16512.2	16512.2	1.95	0	0	0	1	7
0	7	1	1	3.5	3.5	1	26	0	19	12	240.25	240.25	4.587	0	0	0	0	7
0	7	1	1	9.5	9.5	1	26	0	38	19	812.25	812.25	1.638	0	0	0	0	7
0	7	1	1	-16	-16	1	26	0	86	118	10404	10404	2.371	0	0	0	0	7
0	7	1	1	-38	-38	1	26	0	76	152	12996	12996	1.996	0	0	0	0	7
0	7	1	1	-5	-5	1	26	0	38	48	1849	1849	1.903	0	0	0	0	7
0	7	1	1	12	12	1	26	0	95	71	6889	6889	4.555	0	0	0	1	7
0	7	1	1	-5.5	-5.5	1	26	0	48	59	2862.25	2862.25	3.432	0	0	0	0	7
0	7	1	1	-7	-7	1	26	0	19	33	676	676	3.869	0	0	0	0	7
0	7	1	1	-2.5	-2.5	1	26	0	19	24	462.25	462.25	5.179	0	0	0	1	7
0	7	1	1	4.5	4.5	1	26	0	76	67	5112.25	5112.25	3.042	0	0	0	0	7
0	7	1	1	4.5	4.5	1	26	0	38	29	1122.25	1122.25	6.193	0	0	0	1	7
0	7	1	1	-18	-18	1	26	0	57	93	5625	5625	2.153	0	0	0	0	7
1	7	1	1	4.5	4.5	1	26	10	29	0	210.25	210.25	7.317	4.5	1	0	0	7
0	7	1	1	-3.5	-3.5	1	26	0	19	26	506.25	506.25	2.995	0	0	0	1	7
0	7	1	1	-6	-6	1	26	0	19	31	625	625	4.946	0	0	0	1	7
0	7	1	1	-43	-43	1	26	0	114	200	24649	24649	3.432	0	0	0	0	7
1	8	1	1	0	0	1	25	19	38	0	361	361	3.672	0	1	0	0	8
0	8	1	1	-12	-12	1	25	0	95	119	11449	11449	2.328	0	0	0	1	8
1	8	1	1	15	15	1	25	0	48	18	1089	1089	1.406	15	1	0	1	8
0	8	1	1	-8.5	-8.5	1	25	0	48	65	3192.25	3192.25	3.453	0	0	0	1	8
1	8	1	1	0	0	1	25	0	38	38	1444	1444	1.297	0	1	0	1	8
1	8	1	1	9	9	1	25	0	48	30	1521	1521	2.937	9	1	0	0	8
1	8	1	1	29.5	29.5	1	25	0	95	36	4290.25	4290.25	1.578	29.5	1	0	0	8
1	8	1	1	35.5	35.5	1	25	0	95	24	3540.25	3540.25	1.391	35.5	1	0	1	8
0	8	1	1	-50	-50	1	25	0	114	214	26896	26896	1.75	0	0	0	0	8
1	8	1	1	0	0	1	25	0	114	114	12996	12996	4.813	0	1	0	0	8
1	8	1	1	0	0	1	25	57	114	0	3249	3249	2.328	0	1	0	1	8
1	8	1	1	6	6	1	25	0	48	36	1764	1764	1.75	6	1	0	0	8
1	8	1	1	1	1	1	25	0	19	17	324	324	1.109	1	1	0	1	8
1	8	1	1	-0.5	-0.5	1	25	10	19	0	90.25	90.25	1.297	-0.5	1	0	1	8
0	8	1	1	-10.5	-10.5	1	25	0	57	78	4556.25	4556.25	2.172	0	0	0	0	8
1	8	1	1	4.5	4.5	1	25	0	19	10	210.25	210.25	1.578	4.5	1	0	0	8
0	8	1	1	6	6	1	25	0	95	83	7921	7921	2.281	0	0	0	0	8
1	8	1	1	24	24	1	25	95	238	0	14161	14161	2.437	24	1	0	1	8
1	8	1	1	-5	-5	1	25	0	76	86	6561	6561	2.359	-5	1	0	1	8
1	8	1	1	14	14	1	25	0	38	10	576	576	1.281	14	1	0	0	8
1	8	1	1	28.5	28.5	1	25	114	285	0	20306.2	20306.2	1.609	28.5	1	0	1	8
1	8	1	1	33	33	1	25	86	238	0	14161	14161	3.11	33	1	0	0	8
0	8	1	1	-9.5	-9.5	1	25	0	76	95	7310.25	7310.25	6.203	0	0	0	0	8
0	8	1	1	-21.5	-21.5	1	25	0	114	157	18360.2	18360.2	1.953	0	0	0	1	8
1	8	1	1	-5	-5	1	25	0	19	29	576	576	2.141	-5	1	0	0	8
0	8	1	1	-24	-24	1	25	0	95	143	14161	14161	1.578	0	0	0	1	8
0	8	1	1	-7	-7	1	25	0	57	71	4096	4096	2.969	0	0	0	1	8
0	8	1	1	-47.5	-47.5	1	25	0	95	190	20306.2	20306.2	1.438	0	0	0	0	8
0	8	1	1	-19	-19	1	25	0	38	76	3249	3249	1.625	0	0	0	1	8
1	8	1	1	9.5	9.5	1	25	95	209	0	10920.2	10920.2	1.954	9.5	1	0	0	8
0	8	1	1	-23.5	-23.5	1	25	0	48	95	5112.25	5112.25	3.828	0	0	0	0	8
0	8	1	1	27	27	1	25	0	86	32	3481	3481	1.531	0	0	0	1	8
0	8	1	1	-28.5	-28.5	1	25	0	57	114	7310.25	7310.25	1.75	0	0	0	1	8
0	8	1	1	-7	-7	1	25	0	114	128	14641	14641	2.14	0	0	0	0	8
0	8	1	1	-33.5	-33.5	1	25	0	76	143	11990.2	11990.2	1.734	0	0	0	0	8
1	8	1	1	21.5	21.5	1	25	0	86	43	4160.25	4160.25	15.969	21.5	1	0	0	8
0	8	1	1	-24	-24	1	25	0	76	124	10000	10000	6.437	0	0	0	1	8
1	8	1	1	23.5	23.5	1	25	0	76	29	2756.25	2756.25	6.141	23.5	1	0	0	8
1	8	1	1	-14.5	-14.5	1	25	0	76	105	8190.25	8190.25	6.047	-14.5	1	0	1	8
1	8	1	1	19	19	1	25	38	114	0	3249	3249	3.797	19	1	0	1	8
1	8	1	1	35.5	35.5	1	25	0	114	43	6162.25	6162.25	1.797	35.5	1	0	1	8
1	8	1	1	14.5	14.5	1	25	95	219	0	11990.2	11990.2	3.812	14.5	1	0	0	8
1	8	1	1	3.5	3.5	1	25	0	57	50	2862.25	2862.25	3.516	3.5	1	0	1	8
1	8	1	1	12	12	1	25	0	48	24	1296	1296	2.078	12	1	0	1	8
0	8	1	1	0	0	1	25	0	19	19	361	361	4.938	0	0	0	1	8
0	8	1	1	-21	-21	1	25	0	86	128	11449	11449	3.484	0	0	0	1	8
0	8	1	1	-35.5	-35.5	1	25	0	95	166	17030.2	17030.2	4.094	0	0	0	1	8
1	8	1	1	-2.5	-2.5	1	25	0	48	53	2550.25	2550.25	4.219	-2.5	1	0	0	8
1	8	1	1	-18	-18	1	25	0	95	131	12769	12769	5.422	-18	1	0	1	8
0	8	1	1	-21.5	-21.5	1	25	0	57	100	6162.25	6162.25	2.485	0	0	0	1	8
1	8	1	1	32.5	32.5	1	25	0	86	21	2862.25	2862.25	1.453	32.5	1	0	1	8
1	8	1	1	5.5	5.5	1	25	0	86	75	6480.25	6480.25	1.844	5.5	1	0	1	8
0	8	1	1	-37	-37	1	25	0	86	160	15129	15129	2.078	0	0	0	1	8
0	8	1	1	-14.5	-14.5	1	25	0	48	77	3906.25	3906.25	6.828	0	0	0	0	8
1	8	1	1	-14.5	-14.5	1	25	0	38	67	2756.25	2756.25	2.609	-14.5	1	0	0	8
1	8	1	1	9	9	1	25	48	114	0	3249	3249	2.015	9	1	0	0	8
1	8	1	1	12	12	1	25	0	38	14	676	676	2.813	12	1	0	0	8
1	8	1	1	5	5	1	25	57	124	0	3844	3844	1.485	5	1	0	0	8
1	8	1	1	-11.5	-11.5	1	25	0	48	71	3540.25	3540.25	5.469	-11.5	1	0	1	8
0	8	1	1	-57	-57	1	25	0	114	228	29241	29241	1.969	0	0	0	1	8
1	8	1	1	18	18	1	25	0	57	21	1521	1521	1.5	18	1	0	0	8
1	8	1	1	7	7	1	25	0	114	100	11449	11449	1.906	7	1	0	1	8
0	8	1	1	-6	-6	1	25	0	95	107	10201	10201	1.718	0	0	0	1	8
1	8	1	1	11	11	1	25	0	86	64	5625	5625	1.985	11	1	0	0	8
0	8	1	1	-8.5	-8.5	1	25	0	19	36	756.25	756.25	1.844	0	0	0	0	8
1	8	1	1	21.5	21.5	1	25	0	57	14	1260.25	1260.25	1.86	21.5	1	0	0	8
1	8	1	1	-14.5	-14.5	1	25	0	57	86	5112.25	5112.25	1.906	-14.5	1	0	1	8
1	8	1	1	19	19	1	25	0	76	38	3249	3249	2.047	19	1	0	1	8
0	8	1	1	-41.5	-41.5	1	25	0	95	178	18632.2	18632.2	1.562	0	0	0	0	8
1	8	1	1	23.5	23.5	1	25	0	95	48	5112.25	5112.25	1.562	23.5	1	0	0	8
0	8	1	1	-35.5	-35.5	1	25	0	114	185	22350.2	22350.2	1.891	0	0	0	1	8
0	8	1	1	-1	-1	1	25	0	19	21	400	400	4.531	0	0	0	0	8
1	8	1	1	0	0	1	25	0	76	76	5776	5776	4.016	0	1	0	0	8
0	8	1	1	-10.5	-10.5	1	25	0	86	107	9312.25	9312.25	2.547	0	0	0	1	8
1	8	1	1	9	9	1	25	124	266	0	17689	17689	2.703	9	1	0	0	8
0	8	1	1	-42.5	-42.5	1	25	0	86	171	16512.2	16512.2	3.188	0	0	0	1	8
1	8	1	1	0	0	1	25	0	95	95	9025	9025	2.328	0	1	0	0	8
1	8	1	1	9.5	9.5	1	25	114	247	0	15252.2	15252.2	1.328	9.5	1	0	1	8
0	8	1	1	-5	-5	1	25	0	86	96	8281	8281	2.062	0	0	0	1	8
0	8	1	1	-25	-25	1	25	0	57	107	6724	6724	1.609	0	0	0	1	8
1	8	1	1	42.5	42.5	1	25	0	114	29	5112.25	5112.25	3.687	42.5	1	0	0	8
1	8	1	1	16.5	16.5	1	25	0	86	53	4830.25	4830.25	3.531	16.5	1	0	1	8
1	8	1	1	2.5	2.5	1	25	0	19	14	272.25	272.25	1.609	2.5	1	0	0	8
1	8	1	1	14	14	1	25	0	57	29	1849	1849	2.094	14	1	0	1	8
1	8	1	1	28.5	28.5	1	25	0	114	57	7310.25	7310.25	1.562	28.5	1	0	0	8
0	8	1	1	-3.5	-3.5	1	25	0	57	64	3660.25	3660.25	1.562	0	0	0	1	8
0	8	1	1	-16.5	-16.5	1	25	0	38	71	2970.25	2970.25	6.046	0	0	0	1	8
1	8	1	1	2.5	2.5	1	25	0	38	33	1260.25	1260.25	2.406	2.5	1	0	0	8
0	8	1	1	-7	-7	1	25	0	38	52	2025	2025	6	0	0	0	1	8
1	8	1	1	0	0	1	25	0	57	57	3249	3249	1.969	0	1	0	1	8
1	8	1	1	21.5	21.5	1	25	0	114	71	8556.25	8556.25	1.547	21.5	1	0	1	8
0	8	1	1	0	0	1	25	0	48	48	2304	2304	1.89	0	0	0	0	8
1	8	1	1	14	14	1	25	0	76	48	3844	3844	3.672	14	1	0	0	8
1	8	1	1	18	18	1	25	0	48	12	900	900	2.015	18	1	0	0	8
1	8	1	1	10.5	10.5	1	25	0	57	36	2162.25	2162.25	2	10.5	1	0	0	8
0	8	1	1	-12	-12	1	25	0	38	62	2500	2500	1.39	0	0	0	0	8
1	8	1	1	14	14	1	25	0	114	86	10000	10000	1.984	14	1	0	0	8
1	8	1	1	28.5	28.5	1	25	0	76	19	2256.25	2256.25	1.437	28.5	1	0	1	8
0	8	1	1	-32	-32	1	25	0	86	150	13924	13924	1.656	0	0	0	1	8
1	8	1	1	7	7	1	25	0	57	43	2500	2500	1.312	7	1	0	0	8
0	8	1	1	-26.5	-26.5	1	25	0	86	139	12656.2	12656.2	1.437	0	0	0	1	8
0	8	1	1	-9.5	-9.5	1	25	0	38	57	2256.25	2256.25	2.375	0	0	0	1	8
0	8	1	1	-17.5	-17.5	1	25	0	48	83	4290.25	4290.25	2.282	0	0	0	0	8
1	8	1	1	5	5	1	25	19	48	0	576	576	1.594	5	1	0	0	8
1	8	1	1	18	18	1	25	0	95	59	5929	5929	1.813	18	1	0	0	8
1	8	1	1	7	7	1	25	0	38	24	961	961	1.516	7	1	0	1	8
0	8	1	1	-29.5	-29.5	1	25	0	95	154	15500.2	15500.2	1.843	0	0	0	1	8
0	8	1	1	-20.5	-20.5	1	25	0	48	89	4692.25	4692.25	2.39	0	0	0	1	8
1	8	1	1	14	14	1	25	48	124	0	3844	3844	1.406	14	1	0	1	8
0	8	1	1	-9.5	-9.5	1	25	0	19	38	812.25	812.25	3.14	0	0	0	0	8
0	8	1	1	-28.5	-28.5	1	25	0	76	133	10920.2	10920.2	2.766	0	0	0	0	8
1	8	1	1	7	7	1	25	0	19	5	144	144	3	7	1	0	1	8
1	8	1	1	4.5	4.5	1	25	29	67	0	1122.25	1122.25	1.563	4.5	1	0	1	8
1	8	1	1	3	3	1	25	0	48	42	2025	2025	1.875	3	1	0	1	8
0	8	1	1	-28.5	-28.5	1	25	0	114	171	20306.2	20306.2	2.547	0	0	0	0	8
1	8	1	1	0	0	1	25	0	86	86	7396	7396	1.86	0	1	0	0	8
0	8	1	1	-19	-19	1	25	0	76	114	9025	9025	1.875	0	0	0	0	8
1	8	1	1	-2.5	-2.5	1	25	0	38	43	1640.25	1640.25	5.453	-2.5	1	0	0	8
1	8	1	1	9	9	1	25	29	76	0	1444	1444	4.719	9	1	0	0	8
1	8	1	1	28.5	28.5	1	25	95	247	0	15252.2	15252.2	3.172	28.5	1	0	1	8
1	8	1	1	9.5	9.5	1	25	0	76	57	4422.25	4422.25	3	9.5	1	0	1	8
1	8	1	1	6	6	1	25	0	19	7	169	169	1.453	6	1	0	0	8
1	8	1	1	14.5	14.5	1	25	76	181	0	8190.25	8190.25	1.656	14.5	1	0	1	8
0	8	1	1	-14.5	-14.5	1	25	0	114	143	16512.2	16512.2	2.312	0	0	0	1	8
1	8	1	1	3.5	3.5	1	25	0	19	12	240.25	240.25	1.766	3.5	1	0	1	8
0	8	1	1	9.5	9.5	1	25	0	38	19	812.25	812.25	1.515	0	0	0	1	8
0	8	1	1	-16	-16	1	25	0	86	118	10404	10404	2.219	0	0	0	1	8
0	8	1	1	-38	-38	1	25	0	76	152	12996	12996	1.875	0	0	0	1	8
0	8	1	1	-5	-5	1	25	0	38	48	1849	1849	2.016	0	0	0	1	8
1	8	1	1	12	12	1	25	0	95	71	6889	6889	2.046	12	1	0	0	8
0	8	1	1	-5.5	-5.5	1	25	0	48	59	2862.25	2862.25	2.687	0	0	0	0	8
0	8	1	1	-7	-7	1	25	0	19	33	676	676	1.609	0	0	0	1	8
1	8	1	1	-2.5	-2.5	1	25	0	19	24	462.25	462.25	2.078	-2.5	1	0	1	8
1	8	1	1	4.5	4.5	1	25	0	76	67	5112.25	5112.25	1.906	4.5	1	0	1	8
1	8	1	1	4.5	4.5	1	25	0	38	29	1122.25	1122.25	1.906	4.5	1	0	1	8
0	8	1	1	-18	-18	1	25	0	57	93	5625	5625	2.234	0	0	0	0	8
1	8	1	1	4.5	4.5	1	25	10	29	0	210.25	210.25	3.734	4.5	1	0	0	8
1	8	1	1	-3.5	-3.5	1	25	0	19	26	506.25	506.25	3.859	-3.5	1	0	0	8
0	8	1	1	-6	-6	1	25	0	19	31	625	625	2.625	0	0	0	1	8
0	8	1	1	-43	-43	1	25	0	114	200	24649	24649	1.453	0	0	0	1	8
1	9	0	1	0	0	0	22	19	38	0	361	0	1.89	0	0	0	0	9
0	9	0	1	-12	0	0	22	0	95	119	11449	0	1.625	0	0	0	0	9
1	9	0	1	15	0	0	22	0	48	18	1089	0	2.687	15	0	0	0	9
0	9	0	1	-8.5	0	0	22	0	48	65	3192.25	0	1.5	0	0	0	1	9
0	9	0	1	0	0	0	22	0	38	38	1444	0	3.719	0	0	0	0	9
1	9	0	1	9	0	0	22	0	48	30	1521	0	2.937	9	0	0	1	9
1	9	0	1	29.5	0	0	22	0	95	36	4290.25	0	2.532	29.5	0	0	0	9
1	9	0	1	35.5	0	0	22	0	95	24	3540.25	0	3.078	35.5	0	0	0	9
0	9	0	1	-50	0	0	22	0	114	214	26896	0	1.796	0	0	0	0	9
0	9	0	1	0	0	0	22	0	114	114	12996	0	2.109	0	0	0	0	9
1	9	0	1	0	0	0	22	57	114	0	3249	0	3.078	0	0	0	1	9
1	9	0	1	6	0	0	22	0	48	36	1764	0	3.329	6	0	0	0	9
1	9	0	1	1	0	0	22	0	19	17	324	0	2.578	1	0	0	1	9
1	9	0	1	-0.5	0	0	22	10	19	0	90.25	0	2.609	-0.5	0	0	1	9
0	9	0	1	-10.5	0	0	22	0	57	78	4556.25	0	2.063	0	0	0	1	9
1	9	0	1	4.5	0	0	22	0	19	10	210.25	0	3.266	4.5	0	0	0	9
0	9	0	1	6	0	0	22	0	95	83	7921	0	3.203	0	0	0	1	9
1	9	0	1	24	0	0	22	95	238	0	14161	0	2.484	24	0	0	1	9
0	9	0	1	-5	0	0	22	0	76	86	6561	0	2.797	0	0	0	1	9
1	9	0	1	14	0	0	22	0	38	10	576	0	1.812	14	0	0	1	9
1	9	0	1	28.5	0	0	22	114	285	0	20306.2	0	1.953	28.5	0	0	0	9
1	9	0	1	33	0	0	22	86	238	0	14161	0	1.843	33	0	0	0	9
0	9	0	1	-9.5	0	0	22	0	76	95	7310.25	0	2.922	0	0	0	0	9
0	9	0	1	-21.5	0	0	22	0	114	157	18360.2	0	1.891	0	0	0	1	9
0	9	0	1	-5	0	0	22	0	19	29	576	0	1.985	0	0	0	1	9
0	9	0	1	-24	0	0	22	0	95	143	14161	0	1.625	0	0	0	1	9
0	9	0	1	-7	0	0	22	0	57	71	4096	0	1.813	0	0	0	1	9
0	9	0	1	-47.5	0	0	22	0	95	190	20306.2	0	1.797	0	0	0	0	9
0	9	0	1	-19	0	0	22	0	38	76	3249	0	1.953	0	0	0	1	9
1	9	0	1	9.5	0	0	22	95	209	0	10920.2	0	2.344	9.5	0	0	1	9
0	9	0	1	-23.5	0	0	22	0	48	95	5112.25	0	3.625	0	0	0	1	9
1	9	0	1	27	0	0	22	0	86	32	3481	0	2.5	27	0	0	0	9
0	9	0	1	-28.5	0	0	22	0	57	114	7310.25	0	1.484	0	0	0	0	9
0	9	0	1	-7	0	0	22	0	114	128	14641	0	2.625	0	0	0	0	9
0	9	0	1	-33.5	0	0	22	0	76	143	11990.2	0	1.75	0	0	0	1	9
1	9	0	1	21.5	0	0	22	0	86	43	4160.25	0	6.953	21.5	0	0	1	9
0	9	0	1	-24	0	0	22	0	76	124	10000	0	6.75	0	0	0	0	9
1	9	0	1	23.5	0	0	22	0	76	29	2756.25	0	4.234	23.5	0	0	1	9
0	9	0	1	-14.5	0	0	22	0	76	105	8190.25	0	2.797	0	0	0	0	9
1	9	0	1	19	0	0	22	38	114	0	3249	0	8.594	19	0	0	1	9
1	9	0	1	35.5	0	0	22	0	114	43	6162.25	0	3.765	35.5	0	0	1	9
1	9	0	1	14.5	0	0	22	95	219	0	11990.2	0	4.532	14.5	0	0	0	9
1	9	0	1	3.5	0	0	22	0	57	50	2862.25	0	13.485	3.5	0	0	0	9
1	9	0	1	12	0	0	22	0	48	24	1296	0	2.203	12	0	0	1	9
0	9	0	1	0	0	0	22	0	19	19	361	0	6.829	0	0	0	0	9
0	9	0	1	-21	0	0	22	0	86	128	11449	0	2.953	0	0	0	1	9
0	9	0	1	-35.5	0	0	22	0	95	166	17030.2	0	3.313	0	0	0	1	9
0	9	0	1	-2.5	0	0	22	0	48	53	2550.25	0	3.609	0	0	0	1	9
0	9	0	1	-18	0	0	22	0	95	131	12769	0	2.109	0	0	0	1	9
0	9	0	1	-21.5	0	0	22	0	57	100	6162.25	0	2.765	0	0	0	1	9
1	9	0	1	32.5	0	0	22	0	86	21	2862.25	0	2.204	32.5	0	0	1	9
1	9	0	1	5.5	0	0	22	0	86	75	6480.25	0	5.187	5.5	0	0	1	9
0	9	0	1	-37	0	0	22	0	86	160	15129	0	1.843	0	0	0	0	9
0	9	0	1	-14.5	0	0	22	0	48	77	3906.25	0	2.735	0	0	0	0	9
0	9	0	1	-14.5	0	0	22	0	38	67	2756.25	0	1.937	0	0	0	1	9
1	9	0	1	9	0	0	22	48	114	0	3249	0	2.969	9	0	0	0	9
1	9	0	1	12	0	0	22	0	38	14	676	0	2.5	12	0	0	0	9
1	9	0	1	5	0	0	22	57	124	0	3844	0	2.188	5	0	0	1	9
0	9	0	1	-11.5	0	0	22	0	48	71	3540.25	0	5.031	0	0	0	1	9
0	9	0	1	-57	0	0	22	0	114	228	29241	0	2.312	0	0	0	1	9
1	9	0	1	18	0	0	22	0	57	21	1521	0	1.937	18	0	0	0	9
0	9	0	1	7	0	0	22	0	114	100	11449	0	11.5	0	0	0	0	9
0	9	0	1	-6	0	0	22	0	95	107	10201	0	2.125	0	0	0	1	9
0	9	0	1	11	0	0	22	0	86	64	5625	0	4.828	0	0	0	1	9
0	9	0	1	-8.5	0	0	22	0	19	36	756.25	0	1.61	0	0	0	0	9
1	9	0	1	21.5	0	0	22	0	57	14	1260.25	0	2.047	21.5	0	0	0	9
0	9	0	1	-14.5	0	0	22	0	57	86	5112.25	0	1.968	0	0	0	1	9
1	9	0	1	19	0	0	22	0	76	38	3249	0	1.969	19	0	0	1	9
0	9	0	1	-41.5	0	0	22	0	95	178	18632.2	0	1.875	0	0	0	1	9
1	9	0	1	23.5	0	0	22	0	95	48	5112.25	0	2.75	23.5	0	0	0	9
0	9	0	1	-35.5	0	0	22	0	114	185	22350.2	0	1.703	0	0	0	1	9
0	9	0	1	-1	0	0	22	0	19	21	400	0	2.359	0	0	0	1	9
0	9	0	1	0	0	0	22	0	76	76	5776	0	4.734	0	0	0	1	9
0	9	0	1	-10.5	0	0	22	0	86	107	9312.25	0	1.516	0	0	0	1	9
1	9	0	1	9	0	0	22	124	266	0	17689	0	3.359	9	0	0	0	9
0	9	0	1	-42.5	0	0	22	0	86	171	16512.2	0	2.484	0	0	0	1	9
0	9	0	1	0	0	0	22	0	95	95	9025	0	3.843	0	0	0	0	9
1	9	0	1	9.5	0	0	22	114	247	0	15252.2	0	2.297	9.5	0	0	0	9
0	9	0	1	-5	0	0	22	0	86	96	8281	0	2.828	0	0	0	1	9
0	9	0	1	-25	0	0	22	0	57	107	6724	0	3.203	0	0	0	0	9
1	9	0	1	42.5	0	0	22	0	114	29	5112.25	0	6.125	42.5	0	0	1	9
1	9	0	1	16.5	0	0	22	0	86	53	4830.25	0	5.578	16.5	0	0	1	9
1	9	0	1	2.5	0	0	22	0	19	14	272.25	0	5.063	2.5	0	0	0	9
1	9	0	1	14	0	0	22	0	57	29	1849	0	2.563	14	0	0	0	9
1	9	0	1	28.5	0	0	22	0	114	57	7310.25	0	2.907	28.5	0	0	0	9
0	9	0	1	-3.5	0	0	22	0	57	64	3660.25	0	1.859	0	0	0	1	9
0	9	0	1	-16.5	0	0	22	0	38	71	2970.25	0	1.719	0	0	0	0	9
1	9	0	1	2.5	0	0	22	0	38	33	1260.25	0	3.75	2.5	0	0	1	9
0	9	0	1	-7	0	0	22	0	38	52	2025	0	1.687	0	0	0	0	9
0	9	0	1	0	0	0	22	0	57	57	3249	0	2.375	0	0	0	1	9
1	9	0	1	21.5	0	0	22	0	114	71	8556.25	0	2.797	21.5	0	0	1	9
0	9	0	1	0	0	0	22	0	48	48	2304	0	3.86	0	0	0	0	9
1	9	0	1	14	0	0	22	0	76	48	3844	0	2.11	14	0	0	1	9
1	9	0	1	18	0	0	22	0	48	12	900	0	2.031	18	0	0	1	9
1	9	0	1	10.5	0	0	22	0	57	36	2162.25	0	2.219	10.5	0	0	1	9
0	9	0	1	-12	0	0	22	0	38	62	2500	0	1.703	0	0	0	0	9
0	9	0	1	14	0	0	22	0	114	86	10000	0	3.219	0	0	0	0	9
1	9	0	1	28.5	0	0	22	0	76	19	2256.25	0	1.86	28.5	0	0	1	9
0	9	0	1	-32	0	0	22	0	86	150	13924	0	1.969	0	0	0	0	9
1	9	0	1	7	0	0	22	0	57	43	2500	0	4.109	7	0	0	0	9
0	9	0	1	-26.5	0	0	22	0	86	139	12656.2	0	1.563	0	0	0	0	9
0	9	0	1	-9.5	0	0	22	0	38	57	2256.25	0	1.812	0	0	0	0	9
0	9	0	1	-17.5	0	0	22	0	48	83	4290.25	0	3.89	0	0	0	1	9
1	9	0	1	5	0	0	22	19	48	0	576	0	2.406	5	0	0	0	9
1	9	0	1	18	0	0	22	0	95	59	5929	0	3.797	18	0	0	0	9
1	9	0	1	7	0	0	22	0	38	24	961	0	3.078	7	0	0	0	9
0	9	0	1	-29.5	0	0	22	0	95	154	15500.2	0	1.594	0	0	0	0	9
0	9	0	1	-20.5	0	0	22	0	48	89	4692.25	0	5.922	0	0	0	1	9
1	9	0	1	14	0	0	22	48	124	0	3844	0	3.687	14	0	0	1	9
0	9	0	1	-9.5	0	0	22	0	19	38	812.25	0	3.203	0	0	0	0	9
0	9	0	1	-28.5	0	0	22	0	76	133	10920.2	0	1.5	0	0	0	0	9
1	9	0	1	7	0	0	22	0	19	5	144	0	1.766	7	0	0	1	9
1	9	0	1	4.5	0	0	22	29	67	0	1122.25	0	2.688	4.5	0	0	1	9
0	9	0	1	3	0	0	22	0	48	42	2025	0	4.625	0	0	0	1	9
0	9	0	1	-28.5	0	0	22	0	114	171	20306.2	0	1.937	0	0	0	0	9
0	9	0	1	0	0	0	22	0	86	86	7396	0	2.188	0	0	0	1	9
0	9	0	1	-19	0	0	22	0	76	114	9025	0	1.922	0	0	0	1	9
0	9	0	1	-2.5	0	0	22	0	38	43	1640.25	0	2.562	0	0	0	1	9
1	9	0	1	9	0	0	22	29	76	0	1444	0	2.422	9	0	0	0	9
1	9	0	1	28.5	0	0	22	95	247	0	15252.2	0	2.297	28.5	0	0	1	9
1	9	0	1	9.5	0	0	22	0	76	57	4422.25	0	4.141	9.5	0	0	1	9
1	9	0	1	6	0	0	22	0	19	7	169	0	1.641	6	0	0	0	9
1	9	0	1	14.5	0	0	22	76	181	0	8190.25	0	1.687	14.5	0	0	0	9
0	9	0	1	-14.5	0	0	22	0	114	143	16512.2	0	1.594	0	0	0	0	9
1	9	0	1	3.5	0	0	22	0	19	12	240.25	0	2.172	3.5	0	0	1	9
1	9	0	1	9.5	0	0	22	0	38	19	812.25	0	2.672	9.5	0	0	1	9
0	9	0	1	-16	0	0	22	0	86	118	10404	0	3.031	0	0	0	1	9
0	9	0	1	-38	0	0	22	0	76	152	12996	0	1.672	0	0	0	1	9
0	9	0	1	-5	0	0	22	0	38	48	1849	0	3.922	0	0	0	0	9
1	9	0	1	12	0	0	22	0	95	71	6889	0	6.938	12	0	0	1	9
0	9	0	1	-5.5	0	0	22	0	48	59	2862.25	0	1.671	0	0	0	1	9
0	9	0	1	-7	0	0	22	0	19	33	676	0	4	0	0	0	0	9
0	9	0	1	-2.5	0	0	22	0	19	24	462.25	0	4.953	0	0	0	0	9
1	9	0	1	4.5	0	0	22	0	76	67	5112.25	0	2.812	4.5	0	0	1	9
1	9	0	1	4.5	0	0	22	0	38	29	1122.25	0	2.953	4.5	0	0	1	9
0	9	0	1	-18	0	0	22	0	57	93	5625	0	1.781	0	0	0	1	9
1	9	0	1	4.5	0	0	22	10	29	0	210.25	0	1.875	4.5	0	0	0	9
0	9	0	1	-3.5	0	0	22	0	19	26	506.25	0	4.125	0	0	0	0	9
0	9	0	1	-6	0	0	22	0	19	31	625	0	1.703	0	0	0	0	9
0	9	0	1	-43	0	0	22	0	114	200	24649	0	1.813	0	0	0	0	9
1	10	1	1	0	0	1	25	19	38	0	361	361	2.734	0	1	0	0	10
0	10	1	1	-12	-12	1	25	0	95	119	11449	11449	3.906	0	0	0	1	10
1	10	1	1	15	15	1	25	0	48	18	1089	1089	1.594	15	1	0	0	10
1	10	1	1	-8.5	-8.5	1	25	0	48	65	3192.25	3192.25	2.094	-8.5	1	0	0	10
1	10	1	1	0	0	1	25	0	38	38	1444	1444	2.203	0	1	0	1	10
1	10	1	1	9	9	1	25	0	48	30	1521	1521	1.828	9	1	0	1	10
1	10	1	1	29.5	29.5	1	25	0	95	36	4290.25	4290.25	1.797	29.5	1	0	1	10
1	10	1	1	35.5	35.5	1	25	0	95	24	3540.25	3540.25	1.969	35.5	1	0	0	10
0	10	1	1	-50	-50	1	25	0	114	214	26896	26896	2.781	0	0	0	0	10
0	10	1	1	0	0	1	25	0	114	114	12996	12996	3.828	0	0	0	1	10
1	10	1	1	0	0	1	25	57	114	0	3249	3249	5.75	0	1	0	1	10
1	10	1	1	6	6	1	25	0	48	36	1764	1764	1.437	6	1	0	0	10
1	10	1	1	1	1	1	25	0	19	17	324	324	1.094	1	1	0	0	10
1	10	1	1	-0.5	-0.5	1	25	10	19	0	90.25	90.25	6.609	-0.5	1	0	1	10
1	10	1	1	-10.5	-10.5	1	25	0	57	78	4556.25	4556.25	5.297	-10.5	1	0	1	10
1	10	1	1	4.5	4.5	1	25	0	19	10	210.25	210.25	1.235	4.5	1	0	1	10
1	10	1	1	6	6	1	25	0	95	83	7921	7921	1.609	6	1	0	0	10
1	10	1	1	24	24	1	25	95	238	0	14161	14161	5.265	24	1	0	0	10
1	10	1	1	-5	-5	1	25	0	76	86	6561	6561	1.875	-5	1	0	0	10
1	10	1	1	14	14	1	25	0	38	10	576	576	2.172	14	1	0	1	10
1	10	1	1	28.5	28.5	1	25	114	285	0	20306.2	20306.2	3.703	28.5	1	0	1	10
1	10	1	1	33	33	1	25	86	238	0	14161	14161	2.609	33	1	0	0	10
1	10	1	1	-9.5	-9.5	1	25	0	76	95	7310.25	7310.25	4.344	-9.5	1	0	1	10
0	10	1	1	-21.5	-21.5	1	25	0	114	157	18360.2	18360.2	2.532	0	0	0	1	10
1	10	1	1	-5	-5	1	25	0	19	29	576	576	4.469	-5	1	0	0	10
0	10	1	1	-24	-24	1	25	0	95	143	14161	14161	2.047	0	0	0	1	10
1	10	1	1	-7	-7	1	25	0	57	71	4096	4096	2.437	-7	1	0	0	10
0	10	1	1	-47.5	-47.5	1	25	0	95	190	20306.2	20306.2	3.047	0	0	0	1	10
1	10	1	1	-19	-19	1	25	0	38	76	3249	3249	3.64	-19	1	0	0	10
1	10	1	1	9.5	9.5	1	25	95	209	0	10920.2	10920.2	2.969	9.5	1	0	0	10
1	10	1	1	-23.5	-23.5	1	25	0	48	95	5112.25	5112.25	4.172	-23.5	1	0	1	10
1	10	1	1	27	27	1	25	0	86	32	3481	3481	1.203	27	1	0	1	10
0	10	1	1	-28.5	-28.5	1	25	0	57	114	7310.25	7310.25	1.765	0	0	0	0	10
0	10	1	1	-7	-7	1	25	0	114	128	14641	14641	3.328	0	0	0	1	10
0	10	1	1	-33.5	-33.5	1	25	0	76	143	11990.2	11990.2	5.391	0	0	0	0	10
1	10	1	1	21.5	21.5	1	25	0	86	43	4160.25	4160.25	1.781	21.5	1	0	1	10
0	10	1	1	-24	-24	1	25	0	76	124	10000	10000	3.109	0	0	0	1	10
1	10	1	1	23.5	23.5	1	25	0	76	29	2756.25	2756.25	1.829	23.5	1	0	1	10
0	10	1	1	-14.5	-14.5	1	25	0	76	105	8190.25	8190.25	2.687	0	0	0	1	10
1	10	1	1	19	19	1	25	38	114	0	3249	3249	1.469	19	1	0	1	10
1	10	1	1	35.5	35.5	1	25	0	114	43	6162.25	6162.25	1.391	35.5	1	0	0	10
1	10	1	1	14.5	14.5	1	25	95	219	0	11990.2	11990.2	1.578	14.5	1	0	0	10
1	10	1	1	3.5	3.5	1	25	0	57	50	2862.25	2862.25	1.703	3.5	1	0	1	10
1	10	1	1	12	12	1	25	0	48	24	1296	1296	3.563	12	1	0	0	10
1	10	1	1	0	0	1	25	0	19	19	361	361	1.656	0	1	0	1	10
0	10	1	1	-21	-21	1	25	0	86	128	11449	11449	2.109	0	0	0	0	10
0	10	1	1	-35.5	-35.5	1	25	0	95	166	17030.2	17030.2	1.922	0	0	0	1	10
1	10	1	1	-2.5	-2.5	1	25	0	48	53	2550.25	2550.25	3.343	-2.5	1	0	1	10
0	10	1	1	-18	-18	1	25	0	95	131	12769	12769	5.656	0	0	0	1	10
0	10	1	1	-21.5	-21.5	1	25	0	57	100	6162.25	6162.25	4.75	0	0	0	0	10
1	10	1	1	32.5	32.5	1	25	0	86	21	2862.25	2862.25	1.516	32.5	1	0	0	10
1	10	1	1	5.5	5.5	1	25	0	86	75	6480.25	6480.25	2.235	5.5	1	0	0	10
0	10	1	1	-37	-37	1	25	0	86	160	15129	15129	1.735	0	0	0	0	10
1	10	1	1	-14.5	-14.5	1	25	0	48	77	3906.25	3906.25	3.797	-14.5	1	0	1	10
1	10	1	1	-14.5	-14.5	1	25	0	38	67	2756.25	2756.25	1.797	-14.5	1	0	1	10
1	10	1	1	9	9	1	25	48	114	0	3249	3249	3.875	9	1	0	1	10
1	10	1	1	12	12	1	25	0	38	14	676	676	2.016	12	1	0	1	10
1	10	1	1	5	5	1	25	57	124	0	3844	3844	1.781	5	1	0	0	10
1	10	1	1	-11.5	-11.5	1	25	0	48	71	3540.25	3540.25	2.375	-11.5	1	0	0	10
0	10	1	1	-57	-57	1	25	0	114	228	29241	29241	2.313	0	0	0	1	10
1	10	1	1	18	18	1	25	0	57	21	1521	1521	5.234	18	1	0	0	10
1	10	1	1	7	7	1	25	0	114	100	11449	11449	2.797	7	1	0	0	10
0	10	1	1	-6	-6	1	25	0	95	107	10201	10201	4.265	0	0	0	1	10
1	10	1	1	11	11	1	25	0	86	64	5625	5625	2.593	11	1	0	0	10
1	10	1	1	-8.5	-8.5	1	25	0	19	36	756.25	756.25	3.703	-8.5	1	0	0	10
1	10	1	1	21.5	21.5	1	25	0	57	14	1260.25	1260.25	1.969	21.5	1	0	0	10
1	10	1	1	-14.5	-14.5	1	25	0	57	86	5112.25	5112.25	1.719	-14.5	1	0	1	10
1	10	1	1	19	19	1	25	0	76	38	3249	3249	1.515	19	1	0	1	10
0	10	1	1	-41.5	-41.5	1	25	0	95	178	18632.2	18632.2	1.703	0	0	0	1	10
1	10	1	1	23.5	23.5	1	25	0	95	48	5112.25	5112.25	1.875	23.5	1	0	1	10
0	10	1	1	-35.5	-35.5	1	25	0	114	185	22350.2	22350.2	13.812	0	0	0	1	10
1	10	1	1	-1	-1	1	25	0	19	21	400	400	10.859	-1	1	0	1	10
1	10	1	1	0	0	1	25	0	76	76	5776	5776	4.375	0	1	0	1	10
0	10	1	1	-10.5	-10.5	1	25	0	86	107	9312.25	9312.25	6.187	0	0	0	0	10
1	10	1	1	9	9	1	25	124	266	0	17689	17689	5.579	9	1	0	0	10
0	10	1	1	-42.5	-42.5	1	25	0	86	171	16512.2	16512.2	3.39	0	0	0	0	10
1	10	1	1	0	0	1	25	0	95	95	9025	9025	3.235	0	1	0	1	10
1	10	1	1	9.5	9.5	1	25	114	247	0	15252.2	15252.2	5.031	9.5	1	0	1	10
1	10	1	1	-5	-5	1	25	0	86	96	8281	8281	6.469	-5	1	0	1	10
0	10	1	1	-25	-25	1	25	0	57	107	6724	6724	3.672	0	0	0	1	10
1	10	1	1	42.5	42.5	1	25	0	114	29	5112.25	5112.25	3.203	42.5	1	0	1	10
1	10	1	1	16.5	16.5	1	25	0	86	53	4830.25	4830.25	3.109	16.5	1	0	0	10
1	10	1	1	2.5	2.5	1	25	0	19	14	272.25	272.25	1.828	2.5	1	0	0	10
1	10	1	1	14	14	1	25	0	57	29	1849	1849	1.578	14	1	0	0	10
1	10	1	1	28.5	28.5	1	25	0	114	57	7310.25	7310.25	2.719	28.5	1	0	0	10
1	10	1	1	-3.5	-3.5	1	25	0	57	64	3660.25	3660.25	1.828	-3.5	1	0	0	10
0	10	1	1	-16.5	-16.5	1	25	0	38	71	2970.25	2970.25	4.625	0	0	0	1	10
1	10	1	1	2.5	2.5	1	25	0	38	33	1260.25	1260.25	1.579	2.5	1	0	1	10
1	10	1	1	-7	-7	1	25	0	38	52	2025	2025	2.328	-7	1	0	1	10
1	10	1	1	0	0	1	25	0	57	57	3249	3249	1.468	0	1	0	1	10
1	10	1	1	21.5	21.5	1	25	0	114	71	8556.25	8556.25	2.984	21.5	1	0	1	10
1	10	1	1	0	0	1	25	0	48	48	2304	2304	1.172	0	1	0	1	10
1	10	1	1	14	14	1	25	0	76	48	3844	3844	1.172	14	1	0	1	10
1	10	1	1	18	18	1	25	0	48	12	900	900	1.39	18	1	0	1	10
1	10	1	1	10.5	10.5	1	25	0	57	36	2162.25	2162.25	1.343	10.5	1	0	0	10
1	10	1	1	-12	-12	1	25	0	38	62	2500	2500	1.953	-12	1	0	1	10
1	10	1	1	14	14	1	25	0	114	86	10000	10000	1.375	14	1	0	0	10
1	10	1	1	28.5	28.5	1	25	0	76	19	2256.25	2256.25	1.547	28.5	1	0	0	10
0	10	1	1	-32	-32	1	25	0	86	150	13924	13924	3.235	0	0	0	1	10
1	10	1	1	7	7	1	25	0	57	43	2500	2500	3.891	7	1	0	0	10
0	10	1	1	-26.5	-26.5	1	25	0	86	139	12656.2	12656.2	3.64	0	0	0	1	10
1	10	1	1	-9.5	-9.5	1	25	0	38	57	2256.25	2256.25	1.641	-9.5	1	0	0	10
1	10	1	1	-17.5	-17.5	1	25	0	48	83	4290.25	4290.25	7.063	-17.5	1	0	0	10
1	10	1	1	5	5	1	25	19	48	0	576	576	6.328	5	1	0	0	10
1	10	1	1	18	18	1	25	0	95	59	5929	5929	1.547	18	1	0	0	10
1	10	1	1	7	7	1	25	0	38	24	961	961	1.203	7	1	0	1	10
0	10	1	1	-29.5	-29.5	1	25	0	95	154	15500.2	15500.2	3.843	0	0	0	1	10
1	10	1	1	-20.5	-20.5	1	25	0	48	89	4692.25	4692.25	1.907	-20.5	1	0	0	10
1	10	1	1	14	14	1	25	48	124	0	3844	3844	1.578	14	1	0	0	10
1	10	1	1	-9.5	-9.5	1	25	0	19	38	812.25	812.25	1.437	-9.5	1	0	0	10
0	10	1	1	-28.5	-28.5	1	25	0	76	133	10920.2	10920.2	1.391	0	0	0	0	10
1	10	1	1	7	7	1	25	0	19	5	144	144	1.235	7	1	0	0	10
1	10	1	1	4.5	4.5	1	25	29	67	0	1122.25	1122.25	1.734	4.5	1	0	1	10
1	10	1	1	3	3	1	25	0	48	42	2025	2025	3.937	3	1	0	0	10
0	10	1	1	-28.5	-28.5	1	25	0	114	171	20306.2	20306.2	2.047	0	0	0	1	10
1	10	1	1	0	0	1	25	0	86	86	7396	7396	1.594	0	1	0	1	10
0	10	1	1	-19	-19	1	25	0	76	114	9025	9025	1.797	0	0	0	0	10
1	10	1	1	-2.5	-2.5	1	25	0	38	43	1640.25	1640.25	1.469	-2.5	1	0	0	10
1	10	1	1	9	9	1	25	29	76	0	1444	1444	0.907	9	1	0	0	10
1	10	1	1	28.5	28.5	1	25	95	247	0	15252.2	15252.2	2.562	28.5	1	0	0	10
1	10	1	1	9.5	9.5	1	25	0	76	57	4422.25	4422.25	9.547	9.5	1	0	1	10
1	10	1	1	6	6	1	25	0	19	7	169	169	1.391	6	1	0	0	10
1	10	1	1	14.5	14.5	1	25	76	181	0	8190.25	8190.25	1.406	14.5	1	0	1	10
0	10	1	1	-14.5	-14.5	1	25	0	114	143	16512.2	16512.2	1.563	0	0	0	0	10
1	10	1	1	3.5	3.5	1	25	0	19	12	240.25	240.25	1.266	3.5	1	0	0	10
1	10	1	1	9.5	9.5	1	25	0	38	19	812.25	812.25	1.891	9.5	1	0	0	10
0	10	1	1	-16	-16	1	25	0	86	118	10404	10404	4.141	0	0	0	0	10
0	10	1	1	-38	-38	1	25	0	76	152	12996	12996	1.86	0	0	0	0	10
1	10	1	1	-5	-5	1	25	0	38	48	1849	1849	3.843	-5	1	0	0	10
1	10	1	1	12	12	1	25	0	95	71	6889	6889	1.438	12	1	0	0	10
1	10	1	1	-5.5	-5.5	1	25	0	48	59	2862.25	2862.25	1.266	-5.5	1	0	1	10
1	10	1	1	-7	-7	1	25	0	19	33	676	676	1.375	-7	1	0	1	10
1	10	1	1	-2.5	-2.5	1	25	0	19	24	462.25	462.25	1.047	-2.5	1	0	1	10
1	10	1	1	4.5	4.5	1	25	0	76	67	5112.25	5112.25	1.141	4.5	1	0	0	10
1	10	1	1	4.5	4.5	1	25	0	38	29	1122.25	1122.25	1.625	4.5	1	0	0	10
1	10	1	1	-18	-18	1	25	0	57	93	5625	5625	1.813	-18	1	0	1	10
1	10	1	1	4.5	4.5	1	25	10	29	0	210.25	210.25	1.203	4.5	1	0	0	10
1	10	1	1	-3.5	-3.5	1	25	0	19	26	506.25	506.25	3.64	-3.5	1	0	0	10
1	10	1	1	-6	-6	1	25	0	19	31	625	625	0.891	-6	1	0	0	10
0	10	1	1	-43	-43	1	25	0	114	200	24649	24649	1.906	0	0	0	1	10
1	11	0	1	0	0	0	23	19	38	0	361	0	2.235	0	0	0	1	11
0	11	0	1	-12	0	0	23	0	95	119	11449	0	3.812	0	0	0	1	11
0	11	0	1	15	0	0	23	0	48	18	1089	0	4.921	0	0	0	1	11
0	11	0	1	-8.5	0	0	23	0	48	65	3192.25	0	5.25	0	0	0	1	11
0	11	0	1	0	0	0	23	0	38	38	1444	0	2.031	0	0	0	0	11
0	11	0	1	9	0	0	23	0	48	30	1521	0	1.718	0	0	0	0	11
0	11	0	1	29.5	0	0	23	0	95	36	4290.25	0	1.5	0	0	0	0	11
0	11	0	1	35.5	0	0	23	0	95	24	3540.25	0	1.906	0	0	0	0	11
0	11	0	1	-50	0	0	23	0	114	214	26896	0	2.844	0	0	0	0	11
0	11	0	1	0	0	0	23	0	114	114	12996	0	2.5	0	0	0	0	11
1	11	0	1	0	0	0	23	57	114	0	3249	0	2.75	0	0	0	1	11
0	11	0	1	6	0	0	23	0	48	36	1764	0	2.297	0	0	0	0	11
0	11	0	1	1	0	0	23	0	19	17	324	0	2.234	0	0	0	1	11
1	11	0	1	-0.5	0	0	23	10	19	0	90.25	0	3.844	-0.5	0	0	1	11
0	11	0	1	-10.5	0	0	23	0	57	78	4556.25	0	1.875	0	0	0	0	11
0	11	0	1	4.5	0	0	23	0	19	10	210.25	0	1.828	0	0	0	0	11
0	11	0	1	6	0	0	23	0	95	83	7921	0	1.375	0	0	0	1	11
1	11	0	1	24	0	0	23	95	238	0	14161	0	4.672	24	0	0	0	11
0	11	0	1	-5	0	0	23	0	76	86	6561	0	1.766	0	0	0	1	11
0	11	0	1	14	0	0	23	0	38	10	576	0	1.594	0	0	0	1	11
1	11	0	1	28.5	0	0	23	114	285	0	20306.2	0	3.64	28.5	0	0	1	11
1	11	0	1	33	0	0	23	86	238	0	14161	0	6.906	33	0	0	1	11
0	11	0	1	-9.5	0	0	23	0	76	95	7310.25	0	1.25	0	0	0	0	11
0	11	0	1	-21.5	0	0	23	0	114	157	18360.2	0	2.015	0	0	0	0	11
0	11	0	1	-5	0	0	23	0	19	29	576	0	1.438	0	0	0	1	11
0	11	0	1	-24	0	0	23	0	95	143	14161	0	1.344	0	0	0	0	11
0	11	0	1	-7	0	0	23	0	57	71	4096	0	1.391	0	0	0	0	11
0	11	0	1	-47.5	0	0	23	0	95	190	20306.2	0	1.172	0	0	0	0	11
0	11	0	1	-19	0	0	23	0	38	76	3249	0	1.906	0	0	0	1	11
0	11	0	1	9.5	0	0	23	95	209	0	10920.2	0	15.75	0	0	0	0	11
0	11	0	1	-23.5	0	0	23	0	48	95	5112.25	0	2.704	0	0	0	1	11
0	11	0	1	27	0	0	23	0	86	32	3481	0	2.391	0	0	0	0	11
0	11	0	1	-28.5	0	0	23	0	57	114	7310.25	0	1.375	0	0	0	1	11
0	11	0	1	-7	0	0	23	0	114	128	14641	0	1.75	0	0	0	1	11
0	11	0	1	-33.5	0	0	23	0	76	143	11990.2	0	1.641	0	0	0	0	11
0	11	0	1	21.5	0	0	23	0	86	43	4160.25	0	1.875	0	0	0	0	11
0	11	0	1	-24	0	0	23	0	76	124	10000	0	1.14	0	0	0	1	11
0	11	0	1	23.5	0	0	23	0	76	29	2756.25	0	1.188	0	0	0	0	11
0	11	0	1	-14.5	0	0	23	0	76	105	8190.25	0	1.547	0	0	0	0	11
0	11	0	1	19	0	0	23	38	114	0	3249	0	3.516	0	0	0	1	11
0	11	0	1	35.5	0	0	23	0	114	43	6162.25	0	7.937	0	0	0	1	11
1	11	0	1	14.5	0	0	23	95	219	0	11990.2	0	10.094	14.5	0	0	0	11
0	11	0	1	3.5	0	0	23	0	57	50	2862.25	0	1.859	0	0	0	1	11
0	11	0	1	12	0	0	23	0	48	24	1296	0	1.359	0	0	0	1	11
0	11	0	1	0	0	0	23	0	19	19	361	0	1.922	0	0	0	1	11
0	11	0	1	-21	0	0	23	0	86	128	11449	0	1.344	0	0	0	1	11
0	11	0	1	-35.5	0	0	23	0	95	166	17030.2	0	1.421	0	0	0	1	11
0	11	0	1	-2.5	0	0	23	0	48	53	2550.25	0	1.297	0	0	0	0	11
0	11	0	1	-18	0	0	23	0	95	131	12769	0	0.922	0	0	0	0	11
0	11	0	1	-21.5	0	0	23	0	57	100	6162.25	0	1.219	0	0	0	0	11
0	11	0	1	32.5	0	0	23	0	86	21	2862.25	0	1.219	0	0	0	1	11
0	11	0	1	5.5	0	0	23	0	86	75	6480.25	0	1.593	0	0	0	1	11
0	11	0	1	-37	0	0	23	0	86	160	15129	0	0.797	0	0	0	1	11
0	11	0	1	-14.5	0	0	23	0	48	77	3906.25	0	1.172	0	0	0	1	11
0	11	0	1	-14.5	0	0	23	0	38	67	2756.25	0	1.187	0	0	0	1	11
1	11	0	1	9	0	0	23	48	114	0	3249	0	3.813	9	0	0	1	11
0	11	0	1	12	0	0	23	0	38	14	676	0	1.375	0	0	0	1	11
0	11	0	1	5	0	0	23	57	124	0	3844	0	4.454	0	0	0	0	11
0	11	0	1	-11.5	0	0	23	0	48	71	3540.25	0	1.953	0	0	0	1	11
0	11	0	1	-57	0	0	23	0	114	228	29241	0	1.547	0	0	0	1	11
0	11	0	1	18	0	0	23	0	57	21	1521	0	1.125	0	0	0	0	11
0	11	0	1	7	0	0	23	0	114	100	11449	0	4.39	0	0	0	0	11
0	11	0	1	-6	0	0	23	0	95	107	10201	0	1.062	0	0	0	0	11
0	11	0	1	11	0	0	23	0	86	64	5625	0	1.438	0	0	0	0	11
0	11	0	1	-8.5	0	0	23	0	19	36	756.25	0	1.063	0	0	0	1	11
0	11	0	1	21.5	0	0	23	0	57	14	1260.25	0	1.297	0	0	0	1	11
0	11	0	1	-14.5	0	0	23	0	57	86	5112.25	0	1.375	0	0	0	1	11
0	11	0	1	19	0	0	23	0	76	38	3249	0	1.016	0	0	0	0	11
0	11	0	1	-41.5	0	0	23	0	95	178	18632.2	0	1.063	0	0	0	0	11
0	11	0	1	23.5	0	0	23	0	95	48	5112.25	0	0.891	0	0	0	0	11
0	11	0	1	-35.5	0	0	23	0	114	185	22350.2	0	20.203	0	0	0	0	11
0	11	0	1	-1	0	0	23	0	19	21	400	0	3.344	0	0	0	0	11
0	11	0	1	0	0	0	23	0	76	76	5776	0	4.531	0	0	0	1	11
0	11	0	1	-10.5	0	0	23	0	86	107	9312.25	0	7.469	0	0	0	0	11
1	11	0	1	9	0	0	23	124	266	0	17689	0	5.391	9	0	0	1	11
0	11	0	1	-42.5	0	0	23	0	86	171	16512.2	0	2.937	0	0	0	0	11
0	11	0	1	0	0	0	23	0	95	95	9025	0	7.797	0	0	0	0	11
1	11	0	1	9.5	0	0	23	114	247	0	15252.2	0	3.141	9.5	0	0	1	11
0	11	0	1	-5	0	0	23	0	86	96	8281	0	5.047	0	0	0	1	11
0	11	0	1	-25	0	0	23	0	57	107	6724	0	1.875	0	0	0	0	11
0	11	0	1	42.5	0	0	23	0	114	29	5112.25	0	18.719	0	0	0	1	11
0	11	0	1	16.5	0	0	23	0	86	53	4830.25	0	1.969	0	0	0	1	11
0	11	0	1	2.5	0	0	23	0	19	14	272.25	0	1.531	0	0	0	1	11
0	11	0	1	14	0	0	23	0	57	29	1849	0	1.547	0	0	0	0	11
0	11	0	1	28.5	0	0	23	0	114	57	7310.25	0	3.234	0	0	0	1	11
0	11	0	1	-3.5	0	0	23	0	57	64	3660.25	0	1.734	0	0	0	1	11
0	11	0	1	-16.5	0	0	23	0	38	71	2970.25	0	2.046	0	0	0	1	11
0	11	0	1	2.5	0	0	23	0	38	33	1260.25	0	1.953	0	0	0	1	11
0	11	0	1	-7	0	0	23	0	38	52	2025	0	2	0	0	0	1	11
0	11	0	1	0	0	0	23	0	57	57	3249	0	2.5	0	0	0	1	11
0	11	0	1	21.5	0	0	23	0	114	71	8556.25	0	1.578	0	0	0	0	11
0	11	0	1	0	0	0	23	0	48	48	2304	0	3.781	0	0	0	1	11
0	11	0	1	14	0	0	23	0	76	48	3844	0	1.812	0	0	0	0	11
0	11	0	1	18	0	0	23	0	48	12	900	0	2.797	0	0	0	1	11
0	11	0	1	10.5	0	0	23	0	57	36	2162.25	0	1.125	0	0	0	1	11
0	11	0	1	-12	0	0	23	0	38	62	2500	0	1.656	0	0	0	0	11
0	11	0	1	14	0	0	23	0	114	86	10000	0	2.546	0	0	0	1	11
0	11	0	1	28.5	0	0	23	0	76	19	2256.25	0	1.859	0	0	0	0	11
0	11	0	1	-32	0	0	23	0	86	150	13924	0	3.438	0	0	0	1	11
0	11	0	1	7	0	0	23	0	57	43	2500	0	1.421	0	0	0	0	11
0	11	0	1	-26.5	0	0	23	0	86	139	12656.2	0	1.484	0	0	0	0	11
0	11	0	1	-9.5	0	0	23	0	38	57	2256.25	0	1.219	0	0	0	0	11
0	11	0	1	-17.5	0	0	23	0	48	83	4290.25	0	1.406	0	0	0	1	11
1	11	0	1	5	0	0	23	19	48	0	576	0	6.563	5	0	0	0	11
0	11	0	1	18	0	0	23	0	95	59	5929	0	6.062	0	0	0	0	11
0	11	0	1	7	0	0	23	0	38	24	961	0	1.515	0	0	0	0	11
0	11	0	1	-29.5	0	0	23	0	95	154	15500.2	0	2.031	0	0	0	0	11
0	11	0	1	-20.5	0	0	23	0	48	89	4692.25	0	1.797	0	0	0	0	11
1	11	0	1	14	0	0	23	48	124	0	3844	0	5.953	14	0	0	0	11
0	11	0	1	-9.5	0	0	23	0	19	38	812.25	0	2.547	0	0	0	0	11
0	11	0	1	-28.5	0	0	23	0	76	133	10920.2	0	1.922	0	0	0	1	11
0	11	0	1	7	0	0	23	0	19	5	144	0	6.703	0	0	0	0	11
0	11	0	1	4.5	0	0	23	29	67	0	1122.25	0	10.656	0	0	0	1	11
0	11	0	1	3	0	0	23	0	48	42	2025	0	2.625	0	0	0	0	11
0	11	0	1	-28.5	0	0	23	0	114	171	20306.2	0	1.859	0	0	0	0	11
0	11	0	1	0	0	0	23	0	86	86	7396	0	2.594	0	0	0	1	11
0	11	0	1	-19	0	0	23	0	76	114	9025	0	2.875	0	0	0	1	11
0	11	0	1	-2.5	0	0	23	0	38	43	1640.25	0	1.281	0	0	0	1	11
1	11	0	1	9	0	0	23	29	76	0	1444	0	6.188	9	0	0	1	11
1	11	0	1	28.5	0	0	23	95	247	0	15252.2	0	14.359	28.5	0	0	0	11
0	11	0	1	9.5	0	0	23	0	76	57	4422.25	0	2.531	0	0	0	1	11
0	11	0	1	6	0	0	23	0	19	7	169	0	1.953	0	0	0	1	11
0	11	0	1	14.5	0	0	23	76	181	0	8190.25	0	2.781	0	0	0	1	11
0	11	0	1	-14.5	0	0	23	0	114	143	16512.2	0	1.75	0	0	0	1	11
0	11	0	1	3.5	0	0	23	0	19	12	240.25	0	2.234	0	0	0	0	11
0	11	0	1	9.5	0	0	23	0	38	19	812.25	0	1.047	0	0	0	1	11
0	11	0	1	-16	0	0	23	0	86	118	10404	0	1.625	0	0	0	1	11
0	11	0	1	-38	0	0	23	0	76	152	12996	0	2.016	0	0	0	1	11
0	11	0	1	-5	0	0	23	0	38	48	1849	0	1.985	0	0	0	1	11
0	11	0	1	12	0	0	23	0	95	71	6889	0	1.39	0	0	0	1	11
0	11	0	1	-5.5	0	0	23	0	48	59	2862.25	0	2.344	0	0	0	0	11
0	11	0	1	-7	0	0	23	0	19	33	676	0	1.531	0	0	0	0	11
0	11	0	1	-2.5	0	0	23	0	19	24	462.25	0	1.141	0	0	0	0	11
0	11	0	1	4.5	0	0	23	0	76	67	5112.25	0	1.61	0	0	0	0	11
0	11	0	1	4.5	0	0	23	0	38	29	1122.25	0	1.406	0	0	0	0	11
0	11	0	1	-18	0	0	23	0	57	93	5625	0	2.172	0	0	0	1	11
0	11	0	1	4.5	0	0	23	10	29	0	210.25	0	4	0	0	0	1	11
0	11	0	1	-3.5	0	0	23	0	19	26	506.25	0	1.671	0	0	0	0	11
0	11	0	1	-6	0	0	23	0	19	31	625	0	1.765	0	0	0	1	11
0	11	0	1	-43	0	0	23	0	114	200	24649	0	1.75	0	0	0	1	11
1	12	1	1	0	0	1	24	19	38	0	361	361	3.75	0	1	0	1	12
0	12	1	1	-12	-12	1	24	0	95	119	11449	11449	7.703	0	0	0	1	12
1	12	1	1	15	15	1	24	0	48	18	1089	1089	2.282	15	1	0	1	12
0	12	1	1	-8.5	-8.5	1	24	0	48	65	3192.25	3192.25	1.718	0	0	0	1	12
0	12	1	1	0	0	1	24	0	38	38	1444	1444	2.516	0	0	0	0	12
1	12	1	1	9	9	1	24	0	48	30	1521	1521	3.219	9	1	0	1	12
1	12	1	1	29.5	29.5	1	24	0	95	36	4290.25	4290.25	1.875	29.5	1	0	1	12
1	12	1	1	35.5	35.5	1	24	0	95	24	3540.25	3540.25	8.484	35.5	1	0	1	12
0	12	1	1	-50	-50	1	24	0	114	214	26896	26896	4.875	0	0	0	0	12
0	12	1	1	0	0	1	24	0	114	114	12996	12996	3.844	0	0	0	0	12
1	12	1	1	0	0	1	24	57	114	0	3249	3249	6.375	0	1	0	0	12
1	12	1	1	6	6	1	24	0	48	36	1764	1764	5.125	6	1	0	1	12
1	12	1	1	1	1	1	24	0	19	17	324	324	3.407	1	1	0	1	12
1	12	1	1	-0.5	-0.5	1	24	10	19	0	90.25	90.25	3.079	-0.5	1	0	1	12
0	12	1	1	-10.5	-10.5	1	24	0	57	78	4556.25	4556.25	2.266	0	0	0	1	12
1	12	1	1	4.5	4.5	1	24	0	19	10	210.25	210.25	3.453	4.5	1	0	1	12
0	12	1	1	6	6	1	24	0	95	83	7921	7921	2.172	0	0	0	1	12
1	12	1	1	24	24	1	24	95	238	0	14161	14161	2.781	24	1	0	1	12
0	12	1	1	-5	-5	1	24	0	76	86	6561	6561	2.984	0	0	0	0	12
1	12	1	1	14	14	1	24	0	38	10	576	576	6.391	14	1	0	1	12
1	12	1	1	28.5	28.5	1	24	114	285	0	20306.2	20306.2	1.891	28.5	1	0	1	12
1	12	1	1	33	33	1	24	86	238	0	14161	14161	2.469	33	1	0	0	12
0	12	1	1	-9.5	-9.5	1	24	0	76	95	7310.25	7310.25	6.344	0	0	0	1	12
0	12	1	1	-21.5	-21.5	1	24	0	114	157	18360.2	18360.2	3.625	0	0	0	1	12
0	12	1	1	-5	-5	1	24	0	19	29	576	576	4.172	0	0	0	1	12
0	12	1	1	-24	-24	1	24	0	95	143	14161	14161	3.188	0	0	0	0	12
0	12	1	1	-7	-7	1	24	0	57	71	4096	4096	2.765	0	0	0	1	12
0	12	1	1	-47.5	-47.5	1	24	0	95	190	20306.2	20306.2	2.672	0	0	0	1	12
0	12	1	1	-19	-19	1	24	0	38	76	3249	3249	3.359	0	0	0	0	12
1	12	1	1	9.5	9.5	1	24	95	209	0	10920.2	10920.2	4.281	9.5	1	0	1	12
0	12	1	1	-23.5	-23.5	1	24	0	48	95	5112.25	5112.25	3.594	0	0	0	1	12
1	12	1	1	27	27	1	24	0	86	32	3481	3481	8.266	27	1	0	0	12
0	12	1	1	-28.5	-28.5	1	24	0	57	114	7310.25	7310.25	2.266	0	0	0	0	12
0	12	1	1	-7	-7	1	24	0	114	128	14641	14641	5.531	0	0	0	0	12
0	12	1	1	-33.5	-33.5	1	24	0	76	143	11990.2	11990.2	2.344	0	0	0	1	12
1	12	1	1	21.5	21.5	1	24	0	86	43	4160.25	4160.25	2.094	21.5	1	0	1	12
0	12	1	1	-24	-24	1	24	0	76	124	10000	10000	4.61	0	0	0	1	12
1	12	1	1	23.5	23.5	1	24	0	76	29	2756.25	2756.25	3.454	23.5	1	0	0	12
0	12	1	1	-14.5	-14.5	1	24	0	76	105	8190.25	8190.25	1.609	0	0	0	1	12
1	12	1	1	19	19	1	24	38	114	0	3249	3249	4.204	19	1	0	0	12
1	12	1	1	35.5	35.5	1	24	0	114	43	6162.25	6162.25	3.125	35.5	1	0	1	12
1	12	1	1	14.5	14.5	1	24	95	219	0	11990.2	11990.2	2.656	14.5	1	0	1	12
1	12	1	1	3.5	3.5	1	24	0	57	50	2862.25	2862.25	2.86	3.5	1	0	0	12
1	12	1	1	12	12	1	24	0	48	24	1296	1296	3.438	12	1	0	1	12
1	12	1	1	0	0	1	24	0	19	19	361	361	4.047	0	1	0	0	12
0	12	1	1	-21	-21	1	24	0	86	128	11449	11449	5.516	0	0	0	1	12
0	12	1	1	-35.5	-35.5	1	24	0	95	166	17030.2	17030.2	2.484	0	0	0	0	12
0	12	1	1	-2.5	-2.5	1	24	0	48	53	2550.25	2550.25	1.516	0	0	0	0	12
0	12	1	1	-18	-18	1	24	0	95	131	12769	12769	1.688	0	0	0	1	12
0	12	1	1	-21.5	-21.5	1	24	0	57	100	6162.25	6162.25	3.735	0	0	0	1	12
1	12	1	1	32.5	32.5	1	24	0	86	21	2862.25	2862.25	2.407	32.5	1	0	0	12
0	12	1	1	5.5	5.5	1	24	0	86	75	6480.25	6480.25	9.734	0	0	0	0	12
0	12	1	1	-37	-37	1	24	0	86	160	15129	15129	2.953	0	0	0	1	12
0	12	1	1	-14.5	-14.5	1	24	0	48	77	3906.25	3906.25	2.563	0	0	0	0	12
0	12	1	1	-14.5	-14.5	1	24	0	38	67	2756.25	2756.25	2.5	0	0	0	0	12
1	12	1	1	9	9	1	24	48	114	0	3249	3249	5.61	9	1	0	0	12
1	12	1	1	12	12	1	24	0	38	14	676	676	4.39	12	1	0	1	12
1	12	1	1	5	5	1	24	57	124	0	3844	3844	3.75	5	1	0	1	12
0	12	1	1	-11.5	-11.5	1	24	0	48	71	3540.25	3540.25	5.171	0	0	0	0	12
0	12	1	1	-57	-57	1	24	0	114	228	29241	29241	3.453	0	0	0	0	12
1	12	1	1	18	18	1	24	0	57	21	1521	1521	3.734	18	1	0	1	12
0	12	1	1	7	7	1	24	0	114	100	11449	11449	3.954	0	0	0	1	12
0	12	1	1	-6	-6	1	24	0	95	107	10201	10201	2.172	0	0	0	1	12
0	12	1	1	11	11	1	24	0	86	64	5625	5625	3.485	0	0	0	0	12
0	12	1	1	-8.5	-8.5	1	24	0	19	36	756.25	756.25	2.609	0	0	0	0	12
1	12	1	1	21.5	21.5	1	24	0	57	14	1260.25	1260.25	2.734	21.5	1	0	0	12
0	12	1	1	-14.5	-14.5	1	24	0	57	86	5112.25	5112.25	7.797	0	0	0	1	12
1	12	1	1	19	19	1	24	0	76	38	3249	3249	2.734	19	1	0	1	12
0	12	1	1	-41.5	-41.5	1	24	0	95	178	18632.2	18632.2	2.109	0	0	0	0	12
1	12	1	1	23.5	23.5	1	24	0	95	48	5112.25	5112.25	7.031	23.5	1	0	1	12
0	12	1	1	-35.5	-35.5	1	24	0	114	185	22350.2	22350.2	11.407	0	0	0	1	12
0	12	1	1	-1	-1	1	24	0	19	21	400	400	13	0	0	0	0	12
0	12	1	1	0	0	1	24	0	76	76	5776	5776	6.328	0	0	0	0	12
0	12	1	1	-10.5	-10.5	1	24	0	86	107	9312.25	9312.25	2.172	0	0	0	0	12
1	12	1	1	9	9	1	24	124	266	0	17689	17689	9.484	9	1	0	1	12
0	12	1	1	-42.5	-42.5	1	24	0	86	171	16512.2	16512.2	5.609	0	0	0	1	12
0	12	1	1	0	0	1	24	0	95	95	9025	9025	7.078	0	0	0	1	12
1	12	1	1	9.5	9.5	1	24	114	247	0	15252.2	15252.2	5.5	9.5	1	0	1	12
0	12	1	1	-5	-5	1	24	0	86	96	8281	8281	4.625	0	0	0	1	12
0	12	1	1	-25	-25	1	24	0	57	107	6724	6724	6.297	0	0	0	0	12
1	12	1	1	42.5	42.5	1	24	0	114	29	5112.25	5112.25	5.297	42.5	1	0	1	12
1	12	1	1	16.5	16.5	1	24	0	86	53	4830.25	4830.25	6.875	16.5	1	0	1	12
1	12	1	1	2.5	2.5	1	24	0	19	14	272.25	272.25	4.032	2.5	1	0	1	12
1	12	1	1	14	14	1	24	0	57	29	1849	1849	3.031	14	1	0	1	12
1	12	1	1	28.5	28.5	1	24	0	114	57	7310.25	7310.25	3.281	28.5	1	0	1	12
0	12	1	1	-3.5	-3.5	1	24	0	57	64	3660.25	3660.25	4	0	0	0	1	12
0	12	1	1	-16.5	-16.5	1	24	0	38	71	2970.25	2970.25	4.281	0	0	0	0	12
1	12	1	1	2.5	2.5	1	24	0	38	33	1260.25	1260.25	3.343	2.5	1	0	0	12
0	12	1	1	-7	-7	1	24	0	38	52	2025	2025	1.719	0	0	0	1	12
0	12	1	1	0	0	1	24	0	57	57	3249	3249	2.078	0	0	0	1	12
1	12	1	1	21.5	21.5	1	24	0	114	71	8556.25	8556.25	3.266	21.5	1	0	1	12
0	12	1	1	0	0	1	24	0	48	48	2304	2304	4.64	0	0	0	0	12
1	12	1	1	14	14	1	24	0	76	48	3844	3844	6.328	14	1	0	0	12
1	12	1	1	18	18	1	24	0	48	12	900	900	3.391	18	1	0	0	12
1	12	1	1	10.5	10.5	1	24	0	57	36	2162.25	2162.25	2.657	10.5	1	0	1	12
0	12	1	1	-12	-12	1	24	0	38	62	2500	2500	2.297	0	0	0	0	12
1	12	1	1	14	14	1	24	0	114	86	10000	10000	5.015	14	1	0	1	12
1	12	1	1	28.5	28.5	1	24	0	76	19	2256.25	2256.25	2.094	28.5	1	0	0	12
0	12	1	1	-32	-32	1	24	0	86	150	13924	13924	2.297	0	0	0	1	12
0	12	1	1	7	7	1	24	0	57	43	2500	2500	3.796	0	0	0	1	12
0	12	1	1	-26.5	-26.5	1	24	0	86	139	12656.2	12656.2	1.422	0	0	0	1	12
0	12	1	1	-9.5	-9.5	1	24	0	38	57	2256.25	2256.25	1.656	0	0	0	0	12
0	12	1	1	-17.5	-17.5	1	24	0	48	83	4290.25	4290.25	2.969	0	0	0	1	12
1	12	1	1	5	5	1	24	19	48	0	576	576	4.469	5	1	0	1	12
1	12	1	1	18	18	1	24	0	95	59	5929	5929	3.281	18	1	0	1	12
1	12	1	1	7	7	1	24	0	38	24	961	961	2.953	7	1	0	1	12
0	12	1	1	-29.5	-29.5	1	24	0	95	154	15500.2	15500.2	1.938	0	0	0	0	12
0	12	1	1	-20.5	-20.5	1	24	0	48	89	4692.25	4692.25	2.203	0	0	0	0	12
1	12	1	1	14	14	1	24	48	124	0	3844	3844	2.687	14	1	0	1	12
0	12	1	1	-9.5	-9.5	1	24	0	19	38	812.25	812.25	1.766	0	0	0	1	12
0	12	1	1	-28.5	-28.5	1	24	0	76	133	10920.2	10920.2	2.406	0	0	0	1	12
1	12	1	1	7	7	1	24	0	19	5	144	144	2.047	7	1	0	1	12
1	12	1	1	4.5	4.5	1	24	29	67	0	1122.25	1122.25	3.031	4.5	1	0	0	12
0	12	1	1	3	3	1	24	0	48	42	2025	2025	6.875	0	0	0	1	12
0	12	1	1	-28.5	-28.5	1	24	0	114	171	20306.2	20306.2	3.375	0	0	0	0	12
0	12	1	1	0	0	1	24	0	86	86	7396	7396	3.5	0	0	0	1	12
0	12	1	1	-19	-19	1	24	0	76	114	9025	9025	6.813	0	0	0	1	12
0	12	1	1	-2.5	-2.5	1	24	0	38	43	1640.25	1640.25	2.078	0	0	0	0	12
1	12	1	1	9	9	1	24	29	76	0	1444	1444	10.515	9	1	0	1	12
1	12	1	1	28.5	28.5	1	24	95	247	0	15252.2	15252.2	4.625	28.5	1	0	1	12
1	12	1	1	9.5	9.5	1	24	0	76	57	4422.25	4422.25	8.781	9.5	1	0	1	12
1	12	1	1	6	6	1	24	0	19	7	169	169	2.828	6	1	0	0	12
1	12	1	1	14.5	14.5	1	24	76	181	0	8190.25	8190.25	7.734	14.5	1	0	0	12
0	12	1	1	-14.5	-14.5	1	24	0	114	143	16512.2	16512.2	4.406	0	0	0	1	12
1	12	1	1	3.5	3.5	1	24	0	19	12	240.25	240.25	3.094	3.5	1	0	1	12
1	12	1	1	9.5	9.5	1	24	0	38	19	812.25	812.25	8.031	9.5	1	0	1	12
0	12	1	1	-16	-16	1	24	0	86	118	10404	10404	1.75	0	0	0	0	12
0	12	1	1	-38	-38	1	24	0	76	152	12996	12996	1.453	0	0	0	0	12
0	12	1	1	-5	-5	1	24	0	38	48	1849	1849	2.578	0	0	0	1	12
0	12	1	1	12	12	1	24	0	95	71	6889	6889	3.375	0	0	0	1	12
0	12	1	1	-5.5	-5.5	1	24	0	48	59	2862.25	2862.25	2.172	0	0	0	0	12
0	12	1	1	-7	-7	1	24	0	19	33	676	676	2	0	0	0	1	12
0	12	1	1	-2.5	-2.5	1	24	0	19	24	462.25	462.25	2.453	0	0	0	1	12
0	12	1	1	4.5	4.5	1	24	0	76	67	5112.25	5112.25	4.375	0	0	0	1	12
1	12	1	1	4.5	4.5	1	24	0	38	29	1122.25	1122.25	4.671	4.5	1	0	1	12
0	12	1	1	-18	-18	1	24	0	57	93	5625	5625	3.875	0	0	0	0	12
1	12	1	1	4.5	4.5	1	24	10	29	0	210.25	210.25	9.125	4.5	1	0	1	12
0	12	1	1	-3.5	-3.5	1	24	0	19	26	506.25	506.25	4.187	0	0	0	0	12
0	12	1	1	-6	-6	1	24	0	19	31	625	625	2.391	0	0	0	1	12
0	12	1	1	-43	-43	1	24	0	114	200	24649	24649	4.375	0	0	0	1	12
1	13	1	1	0	0	1	22	19	38	0	361	361	9.781	0	1	0	1	13
0	13	1	1	-12	-12	1	22	0	95	119	11449	11449	10.234	0	0	0	0	13
0	13	1	1	15	15	1	22	0	48	18	1089	1089	3.594	0	0	0	0	13
0	13	1	1	-8.5	-8.5	1	22	0	48	65	3192.25	3192.25	2.344	0	0	0	0	13
0	13	1	1	0	0	1	22	0	38	38	1444	1444	1.984	0	0	0	1	13
0	13	1	1	9	9	1	22	0	48	30	1521	1521	1.969	0	0	0	0	13
0	13	1	1	29.5	29.5	1	22	0	95	36	4290.25	4290.25	6.656	0	0	0	0	13
1	13	1	1	35.5	35.5	1	22	0	95	24	3540.25	3540.25	2.75	35.5	1	0	0	13
0	13	1	1	-50	-50	1	22	0	114	214	26896	26896	1.547	0	0	0	1	13
0	13	1	1	0	0	1	22	0	114	114	12996	12996	1.766	0	0	0	0	13
0	13	1	1	0	0	1	22	57	114	0	3249	3249	2.266	0	0	0	0	13
0	13	1	1	6	6	1	22	0	48	36	1764	1764	1.938	0	0	0	0	13
0	13	1	1	1	1	1	22	0	19	17	324	324	2.141	0	0	0	1	13
0	13	1	1	-0.5	-0.5	1	22	10	19	0	90.25	90.25	2.828	0	0	0	1	13
0	13	1	1	-10.5	-10.5	1	22	0	57	78	4556.25	4556.25	2.265	0	0	0	1	13
0	13	1	1	4.5	4.5	1	22	0	19	10	210.25	210.25	2.063	0	0	0	0	13
0	13	1	1	6	6	1	22	0	95	83	7921	7921	7.453	0	0	0	1	13
1	13	1	1	24	24	1	22	95	238	0	14161	14161	11.765	24	1	0	0	13
0	13	1	1	-5	-5	1	22	0	76	86	6561	6561	1.656	0	0	0	1	13
1	13	1	1	14	14	1	22	0	38	10	576	576	8.953	14	1	0	1	13
0	13	1	1	28.5	28.5	1	22	114	285	0	20306.2	20306.2	11.016	0	0	0	1	13
1	13	1	1	33	33	1	22	86	238	0	14161	14161	4.532	33	1	0	1	13
0	13	1	1	-9.5	-9.5	1	22	0	76	95	7310.25	7310.25	2.828	0	0	0	1	13
0	13	1	1	-21.5	-21.5	1	22	0	114	157	18360.2	18360.2	1.469	0	0	0	1	13
0	13	1	1	-5	-5	1	22	0	19	29	576	576	1.782	0	0	0	1	13
0	13	1	1	-24	-24	1	22	0	95	143	14161	14161	5.891	0	0	0	1	13
0	13	1	1	-7	-7	1	22	0	57	71	4096	4096	1.516	0	0	0	1	13
0	13	1	1	-47.5	-47.5	1	22	0	95	190	20306.2	20306.2	1.782	0	0	0	0	13
0	13	1	1	-19	-19	1	22	0	38	76	3249	3249	2.281	0	0	0	1	13
1	13	1	1	9.5	9.5	1	22	95	209	0	10920.2	10920.2	3.672	9.5	1	0	0	13
0	13	1	1	-23.5	-23.5	1	22	0	48	95	5112.25	5112.25	3.766	0	0	0	1	13
0	13	1	1	27	27	1	22	0	86	32	3481	3481	3.594	0	0	0	1	13
0	13	1	1	-28.5	-28.5	1	22	0	57	114	7310.25	7310.25	2.344	0	0	0	0	13
0	13	1	1	-7	-7	1	22	0	114	128	14641	14641	1.453	0	0	0	0	13
0	13	1	1	-33.5	-33.5	1	22	0	76	143	11990.2	11990.2	5	0	0	0	0	13
1	13	1	1	21.5	21.5	1	22	0	86	43	4160.25	4160.25	4.204	21.5	1	0	1	13
0	13	1	1	-24	-24	1	22	0	76	124	10000	10000	1.75	0	0	0	0	13
1	13	1	1	23.5	23.5	1	22	0	76	29	2756.25	2756.25	2.641	23.5	1	0	0	13
0	13	1	1	-14.5	-14.5	1	22	0	76	105	8190.25	8190.25	2.625	0	0	0	1	13
1	13	1	1	19	19	1	22	38	114	0	3249	3249	5.671	19	1	0	0	13
1	13	1	1	35.5	35.5	1	22	0	114	43	6162.25	6162.25	7.578	35.5	1	0	0	13
1	13	1	1	14.5	14.5	1	22	95	219	0	11990.2	11990.2	10.094	14.5	1	0	1	13
0	13	1	1	3.5	3.5	1	22	0	57	50	2862.25	2862.25	3.485	0	0	0	0	13
0	13	1	1	12	12	1	22	0	48	24	1296	1296	12.437	0	0	0	0	13
0	13	1	1	0	0	1	22	0	19	19	361	361	2.984	0	0	0	1	13
0	13	1	1	-21	-21	1	22	0	86	128	11449	11449	2.781	0	0	0	0	13
0	13	1	1	-35.5	-35.5	1	22	0	95	166	17030.2	17030.2	2.781	0	0	0	1	13
0	13	1	1	-2.5	-2.5	1	22	0	48	53	2550.25	2550.25	1.921	0	0	0	1	13
0	13	1	1	-18	-18	1	22	0	95	131	12769	12769	2.328	0	0	0	1	13
0	13	1	1	-21.5	-21.5	1	22	0	57	100	6162.25	6162.25	2.282	0	0	0	1	13
1	13	1	1	32.5	32.5	1	22	0	86	21	2862.25	2862.25	2.922	32.5	1	0	1	13
0	13	1	1	5.5	5.5	1	22	0	86	75	6480.25	6480.25	1.578	0	0	0	0	13
0	13	1	1	-37	-37	1	22	0	86	160	15129	15129	1.266	0	0	0	1	13
0	13	1	1	-14.5	-14.5	1	22	0	48	77	3906.25	3906.25	4.282	0	0	0	0	13
0	13	1	1	-14.5	-14.5	1	22	0	38	67	2756.25	2756.25	1.844	0	0	0	1	13
0	13	1	1	9	9	1	22	48	114	0	3249	3249	4.359	0	0	0	1	13
0	13	1	1	12	12	1	22	0	38	14	676	676	3.36	0	0	0	0	13
0	13	1	1	5	5	1	22	57	124	0	3844	3844	34.843	0	0	0	1	13
0	13	1	1	-11.5	-11.5	1	22	0	48	71	3540.25	3540.25	3.563	0	0	0	1	13
0	13	1	1	-57	-57	1	22	0	114	228	29241	29241	1.625	0	0	0	0	13
1	13	1	1	18	18	1	22	0	57	21	1521	1521	11.688	18	1	0	0	13
0	13	1	1	7	7	1	22	0	114	100	11449	11449	2.797	0	0	0	1	13
0	13	1	1	-6	-6	1	22	0	95	107	10201	10201	3.844	0	0	0	0	13
0	13	1	1	11	11	1	22	0	86	64	5625	5625	1.516	0	0	0	1	13
0	13	1	1	-8.5	-8.5	1	22	0	19	36	756.25	756.25	2.047	0	0	0	0	13
1	13	1	1	21.5	21.5	1	22	0	57	14	1260.25	1260.25	5.454	21.5	1	0	0	13
0	13	1	1	-14.5	-14.5	1	22	0	57	86	5112.25	5112.25	2.578	0	0	0	0	13
0	13	1	1	19	19	1	22	0	76	38	3249	3249	5.765	0	0	0	1	13
0	13	1	1	-41.5	-41.5	1	22	0	95	178	18632.2	18632.2	3.265	0	0	0	0	13
0	13	1	1	23.5	23.5	1	22	0	95	48	5112.25	5112.25	3.266	0	0	0	1	13
0	13	1	1	-35.5	-35.5	1	22	0	114	185	22350.2	22350.2	11.844	0	0	0	0	13
0	13	1	1	-1	-1	1	22	0	19	21	400	400	21.734	0	0	0	1	13
0	13	1	1	0	0	1	22	0	76	76	5776	5776	6.844	0	0	0	1	13
0	13	1	1	-10.5	-10.5	1	22	0	86	107	9312.25	9312.25	4.125	0	0	0	0	13
1	13	1	1	9	9	1	22	124	266	0	17689	17689	12.094	9	1	0	1	13
0	13	1	1	-42.5	-42.5	1	22	0	86	171	16512.2	16512.2	6.25	0	0	0	1	13
0	13	1	1	0	0	1	22	0	95	95	9025	9025	3.531	0	0	0	0	13
1	13	1	1	9.5	9.5	1	22	114	247	0	15252.2	15252.2	30.906	9.5	1	0	0	13
0	13	1	1	-5	-5	1	22	0	86	96	8281	8281	3.297	0	0	0	0	13
0	13	1	1	-25	-25	1	22	0	57	107	6724	6724	1.671	0	0	0	0	13
1	13	1	1	42.5	42.5	1	22	0	114	29	5112.25	5112.25	8.11	42.5	1	0	0	13
0	13	1	1	16.5	16.5	1	22	0	86	53	4830.25	4830.25	2.235	0	0	0	1	13
0	13	1	1	2.5	2.5	1	22	0	19	14	272.25	272.25	3.813	0	0	0	1	13
0	13	1	1	14	14	1	22	0	57	29	1849	1849	2.828	0	0	0	1	13
0	13	1	1	28.5	28.5	1	22	0	114	57	7310.25	7310.25	1.922	0	0	0	0	13
0	13	1	1	-3.5	-3.5	1	22	0	57	64	3660.25	3660.25	2.781	0	0	0	1	13
0	13	1	1	-16.5	-16.5	1	22	0	38	71	2970.25	2970.25	2.734	0	0	0	1	13
0	13	1	1	2.5	2.5	1	22	0	38	33	1260.25	1260.25	2.031	0	0	0	1	13
0	13	1	1	-7	-7	1	22	0	38	52	2025	2025	3.453	0	0	0	1	13
0	13	1	1	0	0	1	22	0	57	57	3249	3249	2.407	0	0	0	1	13
0	13	1	1	21.5	21.5	1	22	0	114	71	8556.25	8556.25	3.844	0	0	0	1	13
0	13	1	1	0	0	1	22	0	48	48	2304	2304	2.609	0	0	0	1	13
0	13	1	1	14	14	1	22	0	76	48	3844	3844	2.375	0	0	0	1	13
1	13	1	1	18	18	1	22	0	48	12	900	900	5.157	18	1	0	1	13
0	13	1	1	10.5	10.5	1	22	0	57	36	2162.25	2162.25	16.734	0	0	0	0	13
0	13	1	1	-12	-12	1	22	0	38	62	2500	2500	2.579	0	0	0	1	13
0	13	1	1	14	14	1	22	0	114	86	10000	10000	3.61	0	0	0	1	13
1	13	1	1	28.5	28.5	1	22	0	76	19	2256.25	2256.25	2.422	28.5	1	0	1	13
0	13	1	1	-32	-32	1	22	0	86	150	13924	13924	1.829	0	0	0	1	13
0	13	1	1	7	7	1	22	0	57	43	2500	2500	3.532	0	0	0	0	13
0	13	1	1	-26.5	-26.5	1	22	0	86	139	12656.2	12656.2	1.89	0	0	0	0	13
0	13	1	1	-9.5	-9.5	1	22	0	38	57	2256.25	2256.25	1.657	0	0	0	0	13
0	13	1	1	-17.5	-17.5	1	22	0	48	83	4290.25	4290.25	2.875	0	0	0	0	13
1	13	1	1	5	5	1	22	19	48	0	576	576	11.265	5	1	0	0	13
0	13	1	1	18	18	1	22	0	95	59	5929	5929	4.375	0	0	0	1	13
0	13	1	1	7	7	1	22	0	38	24	961	961	8.187	0	0	0	0	13
0	13	1	1	-29.5	-29.5	1	22	0	95	154	15500.2	15500.2	2.219	0	0	0	0	13
0	13	1	1	-20.5	-20.5	1	22	0	48	89	4692.25	4692.25	1.875	0	0	0	1	13
0	13	1	1	14	14	1	22	48	124	0	3844	3844	17.719	0	0	0	1	13
0	13	1	1	-9.5	-9.5	1	22	0	19	38	812.25	812.25	4.578	0	0	0	1	13
0	13	1	1	-28.5	-28.5	1	22	0	76	133	10920.2	10920.2	1.938	0	0	0	1	13
1	13	1	1	7	7	1	22	0	19	5	144	144	3.578	7	1	0	1	13
1	13	1	1	4.5	4.5	1	22	29	67	0	1122.25	1122.25	9.671	4.5	1	0	1	13
0	13	1	1	3	3	1	22	0	48	42	2025	2025	2.61	0	0	0	0	13
0	13	1	1	-28.5	-28.5	1	22	0	114	171	20306.2	20306.2	4.016	0	0	0	0	13
0	13	1	1	0	0	1	22	0	86	86	7396	7396	2.469	0	0	0	1	13
0	13	1	1	-19	-19	1	22	0	76	114	9025	9025	5.172	0	0	0	1	13
0	13	1	1	-2.5	-2.5	1	22	0	38	43	1640.25	1640.25	1.89	0	0	0	0	13
1	13	1	1	9	9	1	22	29	76	0	1444	1444	5.766	9	1	0	0	13
1	13	1	1	28.5	28.5	1	22	95	247	0	15252.2	15252.2	12.391	28.5	1	0	0	13
0	13	1	1	9.5	9.5	1	22	0	76	57	4422.25	4422.25	1.89	0	0	0	0	13
1	13	1	1	6	6	1	22	0	19	7	169	169	2.453	6	1	0	0	13
0	13	1	1	14.5	14.5	1	22	76	181	0	8190.25	8190.25	9.484	0	0	0	1	13
0	13	1	1	-14.5	-14.5	1	22	0	114	143	16512.2	16512.2	2.172	0	0	0	1	13
0	13	1	1	3.5	3.5	1	22	0	19	12	240.25	240.25	1.797	0	0	0	0	13
0	13	1	1	9.5	9.5	1	22	0	38	19	812.25	812.25	5.781	0	0	0	0	13
0	13	1	1	-16	-16	1	22	0	86	118	10404	10404	1.594	0	0	0	1	13
0	13	1	1	-38	-38	1	22	0	76	152	12996	12996	1.547	0	0	0	1	13
0	13	1	1	-5	-5	1	22	0	38	48	1849	1849	1.938	0	0	0	0	13
0	13	1	1	12	12	1	22	0	95	71	6889	6889	2.344	0	0	0	0	13
0	13	1	1	-5.5	-5.5	1	22	0	48	59	2862.25	2862.25	3.64	0	0	0	1	13
0	13	1	1	-7	-7	1	22	0	19	33	676	676	2.046	0	0	0	0	13
0	13	1	1	-2.5	-2.5	1	22	0	19	24	462.25	462.25	3.015	0	0	0	0	13
0	13	1	1	4.5	4.5	1	22	0	76	67	5112.25	5112.25	4.093	0	0	0	1	13
0	13	1	1	4.5	4.5	1	22	0	38	29	1122.25	1122.25	1.844	0	0	0	0	13
0	13	1	1	-18	-18	1	22	0	57	93	5625	5625	1.735	0	0	0	0	13
1	13	1	1	4.5	4.5	1	22	10	29	0	210.25	210.25	5.578	4.5	1	0	0	13
0	13	1	1	-3.5	-3.5	1	22	0	19	26	506.25	506.25	2.375	0	0	0	1	13
0	13	1	1	-6	-6	1	22	0	19	31	625	625	2.172	0	0	0	0	13
0	13	1	1	-43	-43	1	22	0	114	200	24649	24649	2.422	0	0	0	0	13
1	14	1	1	0	0	1	25	19	38	0	361	361	14.937	0	1	0	1	14
0	14	1	1	-12	-12	1	25	0	95	119	11449	11449	15.61	0	0	0	0	14
1	14	1	1	15	15	1	25	0	48	18	1089	1089	10.328	15	1	0	1	14
0	14	1	1	-8.5	-8.5	1	25	0	48	65	3192.25	3192.25	8.297	0	0	0	1	14
0	14	1	1	0	0	1	25	0	38	38	1444	1444	7.782	0	0	0	0	14
1	14	1	1	9	9	1	25	0	48	30	1521	1521	3.954	9	1	0	1	14
1	14	1	1	29.5	29.5	1	25	0	95	36	4290.25	4290.25	4.109	29.5	1	0	1	14
1	14	1	1	35.5	35.5	1	25	0	95	24	3540.25	3540.25	1.719	35.5	1	0	1	14
0	14	1	1	-50	-50	1	25	0	114	214	26896	26896	4.938	0	0	0	0	14
0	14	1	1	0	0	1	25	0	114	114	12996	12996	2.14	0	0	0	0	14
1	14	1	1	0	0	1	25	57	114	0	3249	3249	2.219	0	1	0	0	14
1	14	1	1	6	6	1	25	0	48	36	1764	1764	4.985	6	1	0	1	14
1	14	1	1	1	1	1	25	0	19	17	324	324	1.859	1	1	0	1	14
1	14	1	1	-0.5	-0.5	1	25	10	19	0	90.25	90.25	1.782	-0.5	1	0	1	14
0	14	1	1	-10.5	-10.5	1	25	0	57	78	4556.25	4556.25	6.609	0	0	0	0	14
1	14	1	1	4.5	4.5	1	25	0	19	10	210.25	210.25	2.813	4.5	1	0	1	14
1	14	1	1	6	6	1	25	0	95	83	7921	7921	10.094	6	1	0	0	14
1	14	1	1	24	24	1	25	95	238	0	14161	14161	2.719	24	1	0	0	14
1	14	1	1	-5	-5	1	25	0	76	86	6561	6561	11.734	-5	1	0	0	14
1	14	1	1	14	14	1	25	0	38	10	576	576	1.828	14	1	0	1	14
1	14	1	1	28.5	28.5	1	25	114	285	0	20306.2	20306.2	11.516	28.5	1	0	1	14
1	14	1	1	33	33	1	25	86	238	0	14161	14161	2.109	33	1	0	1	14
0	14	1	1	-9.5	-9.5	1	25	0	76	95	7310.25	7310.25	6.687	0	0	0	1	14
0	14	1	1	-21.5	-21.5	1	25	0	114	157	18360.2	18360.2	5.11	0	0	0	1	14
0	14	1	1	-5	-5	1	25	0	19	29	576	576	4.687	0	0	0	0	14
0	14	1	1	-24	-24	1	25	0	95	143	14161	14161	5.657	0	0	0	1	14
0	14	1	1	-7	-7	1	25	0	57	71	4096	4096	6.218	0	0	0	1	14
0	14	1	1	-47.5	-47.5	1	25	0	95	190	20306.2	20306.2	3.625	0	0	0	1	14
0	14	1	1	-19	-19	1	25	0	38	76	3249	3249	4.219	0	0	0	0	14
1	14	1	1	9.5	9.5	1	25	95	209	0	10920.2	10920.2	4.079	9.5	1	0	0	14
0	14	1	1	-23.5	-23.5	1	25	0	48	95	5112.25	5112.25	6.641	0	0	0	0	14
1	14	1	1	27	27	1	25	0	86	32	3481	3481	2.016	27	1	0	0	14
0	14	1	1	-28.5	-28.5	1	25	0	57	114	7310.25	7310.25	3.313	0	0	0	1	14
0	14	1	1	-7	-7	1	25	0	114	128	14641	14641	4.343	0	0	0	0	14
0	14	1	1	-33.5	-33.5	1	25	0	76	143	11990.2	11990.2	3.344	0	0	0	0	14
1	14	1	1	21.5	21.5	1	25	0	86	43	4160.25	4160.25	3.438	21.5	1	0	0	14
0	14	1	1	-24	-24	1	25	0	76	124	10000	10000	5.703	0	0	0	0	14
1	14	1	1	23.5	23.5	1	25	0	76	29	2756.25	2756.25	3.171	23.5	1	0	1	14
0	14	1	1	-14.5	-14.5	1	25	0	76	105	8190.25	8190.25	3.953	0	0	0	1	14
1	14	1	1	19	19	1	25	38	114	0	3249	3249	2.765	19	1	0	0	14
1	14	1	1	35.5	35.5	1	25	0	114	43	6162.25	6162.25	1.328	35.5	1	0	0	14
1	14	1	1	14.5	14.5	1	25	95	219	0	11990.2	11990.2	1.203	14.5	1	0	1	14
1	14	1	1	3.5	3.5	1	25	0	57	50	2862.25	2862.25	8.625	3.5	1	0	0	14
1	14	1	1	12	12	1	25	0	48	24	1296	1296	2.734	12	1	0	1	14
0	14	1	1	0	0	1	25	0	19	19	361	361	6	0	0	0	0	14
0	14	1	1	-21	-21	1	25	0	86	128	11449	11449	2.454	0	0	0	1	14
0	14	1	1	-35.5	-35.5	1	25	0	95	166	17030.2	17030.2	4.515	0	0	0	1	14
0	14	1	1	-2.5	-2.5	1	25	0	48	53	2550.25	2550.25	6	0	0	0	1	14
0	14	1	1	-18	-18	1	25	0	95	131	12769	12769	4.047	0	0	0	1	14
0	14	1	1	-21.5	-21.5	1	25	0	57	100	6162.25	6162.25	2.828	0	0	0	1	14
1	14	1	1	32.5	32.5	1	25	0	86	21	2862.25	2862.25	2.25	32.5	1	0	1	14
1	14	1	1	5.5	5.5	1	25	0	86	75	6480.25	6480.25	2.266	5.5	1	0	0	14
0	14	1	1	-37	-37	1	25	0	86	160	15129	15129	3.547	0	0	0	1	14
0	14	1	1	-14.5	-14.5	1	25	0	48	77	3906.25	3906.25	4.968	0	0	0	0	14
0	14	1	1	-14.5	-14.5	1	25	0	38	67	2756.25	2756.25	3.75	0	0	0	0	14
1	14	1	1	9	9	1	25	48	114	0	3249	3249	2.078	9	1	0	0	14
1	14	1	1	12	12	1	25	0	38	14	676	676	2.297	12	1	0	1	14
1	14	1	1	5	5	1	25	57	124	0	3844	3844	2.5	5	1	0	0	14
0	14	1	1	-11.5	-11.5	1	25	0	48	71	3540.25	3540.25	8.297	0	0	0	0	14
0	14	1	1	-57	-57	1	25	0	114	228	29241	29241	4.062	0	0	0	0	14
1	14	1	1	18	18	1	25	0	57	21	1521	1521	4.593	18	1	0	0	14
1	14	1	1	7	7	1	25	0	114	100	11449	11449	4.203	7	1	0	1	14
0	14	1	1	-6	-6	1	25	0	95	107	10201	10201	6.282	0	0	0	0	14
1	14	1	1	11	11	1	25	0	86	64	5625	5625	1.578	11	1	0	0	14
0	14	1	1	-8.5	-8.5	1	25	0	19	36	756.25	756.25	1.954	0	0	0	1	14
1	14	1	1	21.5	21.5	1	25	0	57	14	1260.25	1260.25	1.781	21.5	1	0	1	14
0	14	1	1	-14.5	-14.5	1	25	0	57	86	5112.25	5112.25	8.547	0	0	0	0	14
1	14	1	1	19	19	1	25	0	76	38	3249	3249	1.797	19	1	0	0	14
0	14	1	1	-41.5	-41.5	1	25	0	95	178	18632.2	18632.2	2.453	0	0	0	1	14
1	14	1	1	23.5	23.5	1	25	0	95	48	5112.25	5112.25	3.266	23.5	1	0	1	14
0	14	1	1	-35.5	-35.5	1	25	0	114	185	22350.2	22350.2	3.078	0	0	0	0	14
0	14	1	1	-1	-1	1	25	0	19	21	400	400	4.125	0	0	0	0	14
1	14	1	1	0	0	1	25	0	76	76	5776	5776	1.782	0	1	0	1	14
0	14	1	1	-10.5	-10.5	1	25	0	86	107	9312.25	9312.25	8.063	0	0	0	0	14
1	14	1	1	9	9	1	25	124	266	0	17689	17689	5.484	9	1	0	1	14
0	14	1	1	-42.5	-42.5	1	25	0	86	171	16512.2	16512.2	3.125	0	0	0	0	14
1	14	1	1	0	0	1	25	0	95	95	9025	9025	1.656	0	1	0	1	14
1	14	1	1	9.5	9.5	1	25	114	247	0	15252.2	15252.2	2.797	9.5	1	0	1	14
0	14	1	1	-5	-5	1	25	0	86	96	8281	8281	4.016	0	0	0	1	14
0	14	1	1	-25	-25	1	25	0	57	107	6724	6724	6.109	0	0	0	0	14
1	14	1	1	42.5	42.5	1	25	0	114	29	5112.25	5112.25	4.063	42.5	1	0	0	14
1	14	1	1	16.5	16.5	1	25	0	86	53	4830.25	4830.25	1.234	16.5	1	0	0	14
1	14	1	1	2.5	2.5	1	25	0	19	14	272.25	272.25	3.234	2.5	1	0	1	14
1	14	1	1	14	14	1	25	0	57	29	1849	1849	4.312	14	1	0	0	14
1	14	1	1	28.5	28.5	1	25	0	114	57	7310.25	7310.25	1.625	28.5	1	0	0	14
0	14	1	1	-3.5	-3.5	1	25	0	57	64	3660.25	3660.25	6.672	0	0	0	0	14
0	14	1	1	-16.5	-16.5	1	25	0	38	71	2970.25	2970.25	2.047	0	0	0	1	14
1	14	1	1	2.5	2.5	1	25	0	38	33	1260.25	1260.25	3.359	2.5	1	0	1	14
0	14	1	1	-7	-7	1	25	0	38	52	2025	2025	1.656	0	0	0	0	14
1	14	1	1	0	0	1	25	0	57	57	3249	3249	1.531	0	1	0	1	14
1	14	1	1	21.5	21.5	1	25	0	114	71	8556.25	8556.25	2.125	21.5	1	0	0	14
1	14	1	1	0	0	1	25	0	48	48	2304	2304	2.25	0	1	0	1	14
1	14	1	1	14	14	1	25	0	76	48	3844	3844	3.14	14	1	0	0	14
1	14	1	1	18	18	1	25	0	48	12	900	900	1.562	18	1	0	1	14
1	14	1	1	10.5	10.5	1	25	0	57	36	2162.25	2162.25	1.515	10.5	1	0	0	14
0	14	1	1	-12	-12	1	25	0	38	62	2500	2500	2.75	0	0	0	1	14
1	14	1	1	14	14	1	25	0	114	86	10000	10000	5.922	14	1	0	0	14
1	14	1	1	28.5	28.5	1	25	0	76	19	2256.25	2256.25	1.531	28.5	1	0	0	14
0	14	1	1	-32	-32	1	25	0	86	150	13924	13924	2.484	0	0	0	1	14
1	14	1	1	7	7	1	25	0	57	43	2500	2500	3.5	7	1	0	1	14
0	14	1	1	-26.5	-26.5	1	25	0	86	139	12656.2	12656.2	2.031	0	0	0	1	14
0	14	1	1	-9.5	-9.5	1	25	0	38	57	2256.25	2256.25	2.203	0	0	0	0	14
0	14	1	1	-17.5	-17.5	1	25	0	48	83	4290.25	4290.25	2.344	0	0	0	0	14
1	14	1	1	5	5	1	25	19	48	0	576	576	3.328	5	1	0	0	14
1	14	1	1	18	18	1	25	0	95	59	5929	5929	2.328	18	1	0	1	14
1	14	1	1	7	7	1	25	0	38	24	961	961	2.39	7	1	0	1	14
0	14	1	1	-29.5	-29.5	1	25	0	95	154	15500.2	15500.2	4.422	0	0	0	1	14
0	14	1	1	-20.5	-20.5	1	25	0	48	89	4692.25	4692.25	3.594	0	0	0	1	14
1	14	1	1	14	14	1	25	48	124	0	3844	3844	1.719	14	1	0	1	14
0	14	1	1	-9.5	-9.5	1	25	0	19	38	812.25	812.25	4.641	0	0	0	1	14
0	14	1	1	-28.5	-28.5	1	25	0	76	133	10920.2	10920.2	5.672	0	0	0	1	14
1	14	1	1	7	7	1	25	0	19	5	144	144	2.547	7	1	0	0	14
1	14	1	1	4.5	4.5	1	25	29	67	0	1122.25	1122.25	2.422	4.5	1	0	0	14
1	14	1	1	3	3	1	25	0	48	42	2025	2025	3.969	3	1	0	0	14
0	14	1	1	-28.5	-28.5	1	25	0	114	171	20306.2	20306.2	2.828	0	0	0	0	14
1	14	1	1	0	0	1	25	0	86	86	7396	7396	3.64	0	1	0	0	14
0	14	1	1	-19	-19	1	25	0	76	114	9025	9025	4.578	0	0	0	0	14
0	14	1	1	-2.5	-2.5	1	25	0	38	43	1640.25	1640.25	2.844	0	0	0	1	14
1	14	1	1	9	9	1	25	29	76	0	1444	1444	1.625	9	1	0	1	14
1	14	1	1	28.5	28.5	1	25	95	247	0	15252.2	15252.2	4.359	28.5	1	0	1	14
1	14	1	1	9.5	9.5	1	25	0	76	57	4422.25	4422.25	3.188	9.5	1	0	0	14
1	14	1	1	6	6	1	25	0	19	7	169	169	4.891	6	1	0	1	14
1	14	1	1	14.5	14.5	1	25	76	181	0	8190.25	8190.25	2.031	14.5	1	0	1	14
0	14	1	1	-14.5	-14.5	1	25	0	114	143	16512.2	16512.2	2.485	0	0	0	1	14
1	14	1	1	3.5	3.5	1	25	0	19	12	240.25	240.25	3.062	3.5	1	0	1	14
1	14	1	1	9.5	9.5	1	25	0	38	19	812.25	812.25	1.766	9.5	1	0	1	14
0	14	1	1	-16	-16	1	25	0	86	118	10404	10404	2.421	0	0	0	0	14
0	14	1	1	-38	-38	1	25	0	76	152	12996	12996	4.703	0	0	0	1	14
0	14	1	1	-5	-5	1	25	0	38	48	1849	1849	2.328	0	0	0	0	14
1	14	1	1	12	12	1	25	0	95	71	6889	6889	1.875	12	1	0	0	14
1	14	1	1	-5.5	-5.5	1	25	0	48	59	2862.25	2862.25	11.719	-5.5	1	0	1	14
0	14	1	1	-7	-7	1	25	0	19	33	676	676	4.906	0	0	0	0	14
0	14	1	1	-2.5	-2.5	1	25	0	19	24	462.25	462.25	9.453	0	0	0	1	14
1	14	1	1	4.5	4.5	1	25	0	76	67	5112.25	5112.25	2.593	4.5	1	0	0	14
1	14	1	1	4.5	4.5	1	25	0	38	29	1122.25	1122.25	2.938	4.5	1	0	0	14
0	14	1	1	-18	-18	1	25	0	57	93	5625	5625	3.641	0	0	0	1	14
1	14	1	1	4.5	4.5	1	25	10	29	0	210.25	210.25	4.406	4.5	1	0	0	14
0	14	1	1	-3.5	-3.5	1	25	0	19	26	506.25	506.25	1.75	0	0	0	0	14
0	14	1	1	-6	-6	1	25	0	19	31	625	625	2.125	0	0	0	0	14
0	14	1	1	-43	-43	1	25	0	114	200	24649	24649	5.406	0	0	0	0	14
0	15	1	1	0	0	1	25	19	38	0	361	361	3.135	0	0	0	1	15
0	15	1	1	-12	-12	1	25	0	95	119	11449	11449	2.278	0	0	0	0	15
0	15	1	1	15	15	1	25	0	48	18	1089	1089	6.147	0	0	0	1	15
0	15	1	1	-8.5	-8.5	1	25	0	48	65	3192.25	3192.25	1.95	0	0	0	1	15
0	15	1	1	0	0	1	25	0	38	38	1444	1444	1.935	0	0	0	1	15
0	15	1	1	9	9	1	25	0	48	30	1521	1521	1.763	0	0	0	1	15
1	15	1	1	29.5	29.5	1	25	0	95	36	4290.25	4290.25	4.212	29.5	1	0	0	15
1	15	1	1	35.5	35.5	1	25	0	95	24	3540.25	3540.25	2.137	35.5	1	0	1	15
0	15	1	1	-50	-50	1	25	0	114	214	26896	26896	2.543	0	0	0	0	15
0	15	1	1	0	0	1	25	0	114	114	12996	12996	1.731	0	0	0	0	15
1	15	1	1	0	0	1	25	57	114	0	3249	3249	2.496	0	1	0	1	15
0	15	1	1	6	6	1	25	0	48	36	1764	1764	2.309	0	0	0	0	15
0	15	1	1	1	1	1	25	0	19	17	324	324	2.823	0	0	0	0	15
0	15	1	1	-0.5	-0.5	1	25	10	19	0	90.25	90.25	2.044	0	0	0	1	15
0	15	1	1	-10.5	-10.5	1	25	0	57	78	4556.25	4556.25	3.12	0	0	0	1	15
0	15	1	1	4.5	4.5	1	25	0	19	10	210.25	210.25	2.59	0	0	0	0	15
0	15	1	1	6	6	1	25	0	95	83	7921	7921	1.731	0	0	0	1	15
0	15	1	1	24	24	1	25	95	238	0	14161	14161	8.221	0	0	0	0	15
0	15	1	1	-5	-5	1	25	0	76	86	6561	6561	2.464	0	0	0	0	15
0	15	1	1	14	14	1	25	0	38	10	576	576	1.528	0	0	0	0	15
0	15	1	1	28.5	28.5	1	25	114	285	0	20306.2	20306.2	1.778	0	0	0	1	15
0	15	1	1	33	33	1	25	86	238	0	14161	14161	1.498	0	0	0	1	15
0	15	1	1	-9.5	-9.5	1	25	0	76	95	7310.25	7310.25	1.451	0	0	0	0	15
0	15	1	1	-21.5	-21.5	1	25	0	114	157	18360.2	18360.2	1.466	0	0	0	1	15
0	15	1	1	-5	-5	1	25	0	19	29	576	576	1.482	0	0	0	0	15
0	15	1	1	-24	-24	1	25	0	95	143	14161	14161	2.106	0	0	0	1	15
0	15	1	1	-7	-7	1	25	0	57	71	4096	4096	1.638	0	0	0	1	15
0	15	1	1	-47.5	-47.5	1	25	0	95	190	20306.2	20306.2	4.072	0	0	0	0	15
0	15	1	1	-19	-19	1	25	0	38	76	3249	3249	1.623	0	0	0	0	15
0	15	1	1	9.5	9.5	1	25	95	209	0	10920.2	10920.2	11.123	0	0	0	1	15
0	15	1	1	-23.5	-23.5	1	25	0	48	95	5112.25	5112.25	2.169	0	0	0	0	15
0	15	1	1	27	27	1	25	0	86	32	3481	3481	6.006	0	0	0	1	15
0	15	1	1	-28.5	-28.5	1	25	0	57	114	7310.25	7310.25	2.621	0	0	0	1	15
0	15	1	1	-7	-7	1	25	0	114	128	14641	14641	1.654	0	0	0	0	15
0	15	1	1	-33.5	-33.5	1	25	0	76	143	11990.2	11990.2	1.623	0	0	0	0	15
0	15	1	1	21.5	21.5	1	25	0	86	43	4160.25	4160.25	2.309	0	0	0	0	15
0	15	1	1	-24	-24	1	25	0	76	124	10000	10000	1.669	0	0	0	1	15
0	15	1	1	23.5	23.5	1	25	0	76	29	2756.25	2756.25	1.388	0	0	0	0	15
0	15	1	1	-14.5	-14.5	1	25	0	76	105	8190.25	8190.25	1.622	0	0	0	0	15
[truncated: 9,061 more rows]
